# Supplementary material for: Methyl 3′-(2,5-di­methyl­benz­yl)-1′-methyl-2-oxo-4′-phenyl­spiro­[indoline-3,2′-pyrrolidine]-3′-carboxyl­ate chloro­form monosolvate
Source: Acta Crystallogr Sect E Struct Rep Online. 2014 Feb 28;70(Pt 3):o377–8. doi: 10.1107/S1600536814004073 (PMC3998463; doi:10.1107/S1600536814004073)
Supplement: Supplementary file 1 [file e-70-0o377-sup1.cif]

##############################################################################
#                                                                            #
# This CIF contains the data in a paper accepted for publication in          #
# Acta Crystallographica Section E. It conforms to the requirements of       #
# Notes for Authors for Acta Crystallographica Section E, and has been       #
# peer reviewed under the auspices of the IUCr Commission on Journals.       #
#                                                                            #
# Full details of the Crystallographic Information File format               #
# are given in the paper "The Crystallographic Information File (CIF):       #
# a New Standard Archive File for Crystallography" by S. R. Hall, F. H.      #
# Allen and I. D. Brown [Acta Cryst. (1991), A47, 655-685].                  #
#                                                                            #
# The current version of the core CIF dictionary is obtainable from          #
# ftp://ftp.iucr.org/pub/cif_core.dic.                                       #
#                                                                            #
# Software is freely available for graphical display of the structure(s)     #
# in this CIF. For information consult the CIF software page                 #
# http://www.iucr.org/resources/cif/software.                                #
#                                                                            #
# This file may be used for bona fide research purposes within the           #
# scientific community so long as proper attribution is given to the journal # 
# article from which it was obtained.                                        #
#                                                                            #
##############################################################################
data_global
_audit_creation_method     SHELXL-97
_journal_date_recd_electronic     2014-02-19
_journal_date_accepted     2014-02-21
_journal_name_full     'Acta Crystallographica, Section E'
_journal_year     2014
_journal_volume     70
_journal_issue      3
_journal_page_first     o377
_journal_page_last     o378
_journal_paper_category     QO
_journal_paper_doi     10.1107/S1600536814004073
_journal_coeditor_code     SU2703
_publ_contact_author_name     'K. Sethusankar'
_publ_contact_author_address
;
   Department of Physics
   RKM Vivekananda College (Autonomous)
   Chennai 600 004
   India
;
_publ_contact_author_email     'ksethusankar@yahoo.co.in'
_publ_contact_author_fax     '044 091 2499 3057'
_publ_contact_author_phone     '044 091 24484170'
_publ_section_title
;\
Methyl
3'-(2,5-dimethylbenzyl)-1'-methyl-2-oxo-4'-phenylspiro[indoline-3,2'-\
pyrrolidine]-3'-carboxylate chloroform monosolvate
;
loop_
    _publ_author_name
    _publ_author_address
    'S. Karthikeyan'
;  Department of Physics
   RKM Vivekananda College (Autonomous)
   Chennai 600 004
   India
;
    'P. Narayanan'
;  Department of Physics
   RKM Vivekananda College (Autonomous)
   Chennai 600 004
   India
;
    'K. Sethusankar'
;  Department of Physics
   RKM Vivekananda College (Autonomous)
   Chennai 600 004
   India
;
    'Anthonisamy Devaraj'
;  Department of Organic Chemistry
   University of Madras
   Maraimalai Campus
   Chennai 600 025
   India
;
    'Manickam Bakthadoss'
;  Department of Organic Chemistry
   University of Madras
   Maraimalai Campus
   Chennai 600 025
   India
;
data_I
_database_code_depnum_ccdc_archive 'CCDC 988124'
_audit_creation_method     SHELXL-97
_chemical_name_systematic
;\
Methyl 3'-(2,5-dimethylbenzyl)-1'-methyl-2-oxo-4'-phenylspiro[indoline-\
3,2'-pyrrolidine]-3'-carboxylate chloroform monosolvate
;
_chemical_name_common     ?
_chemical_formula_moiety     'C29 H30 N2 O3, C H Cl3'
_chemical_formula_sum     'C30 H31 Cl3 N2 O3'
_chemical_formula_iupac     'C29 H30 N2 O3, C H Cl3'
_chemical_formula_weight     573.92
_chemical_melting_point     ?
_symmetry_cell_setting     monoclinic
_symmetry_space_group_name_H-M     'P 21/c'
_symmetry_space_group_name_Hall     '-P 2ybc'
loop_
    _symmetry_equiv_pos_as_xyz
    'x, y, z'
    '-x, y+1/2, -z+1/2'
    '-x, -y, -z'
    'x, -y-1/2, z-1/2'
_cell_length_a     12.9164(4)
_cell_length_b     17.6167(5)
_cell_length_c     12.4548(5)
_cell_angle_alpha     90.00
_cell_angle_beta     98.135(2)
_cell_angle_gamma     90.00
_cell_volume     2805.50(16)
_cell_formula_units_Z     4
_cell_measurement_reflns_used     8093
_cell_measurement_theta_min     1.97
_cell_measurement_theta_max     29.95
_cell_measurement_temperature     293(2)
_exptl_crystal_description     Block
_exptl_crystal_colour     colourless
_exptl_crystal_size_max     0.35
_exptl_crystal_size_mid     0.30
_exptl_crystal_size_min     0.25
_exptl_crystal_density_diffrn     1.359
_exptl_crystal_density_meas     ?
_exptl_crystal_density_method     'not measured'
_exptl_crystal_F_000     1200
_exptl_absorpt_coefficient_mu     0.361
_exptl_absorpt_correction_type     none
_exptl_absorpt_process_details     ?
_exptl_absorpt_correction_T_min     ?
_exptl_absorpt_correction_T_max     ?
_exptl_special_details     ?
_diffrn_ambient_temperature     293(2)
_diffrn_radiation_type     MoK\a
_diffrn_radiation_wavelength     0.71073
_diffrn_radiation_source     'fine-focus sealed tube'
_diffrn_radiation_monochromator     graphite
_diffrn_measurement_device_type     'Bruker Kappa APEXII CCD'
_diffrn_measurement_method     '\w scans'
_diffrn_detector_area_resol_mean     ?
_diffrn_reflns_number     32563
_diffrn_reflns_av_R_equivalents     0.0320
_diffrn_reflns_av_sigmaI/netI     0.0367
_diffrn_reflns_theta_min     1.97
_diffrn_reflns_theta_max     29.95
_diffrn_reflns_theta_full     29.95
_diffrn_measured_fraction_theta_max     0.994
_diffrn_measured_fraction_theta_full     0.994
_diffrn_reflns_limit_h_min     -18
_diffrn_reflns_limit_h_max     15
_diffrn_reflns_limit_k_min     -24
_diffrn_reflns_limit_k_max     17
_diffrn_reflns_limit_l_min     -16
_diffrn_reflns_limit_l_max     17
_diffrn_standards_number     ?
_diffrn_standards_interval_count     ?
_diffrn_standards_interval_time     ?
_diffrn_standards_decay_%     ?
_refine_special_details
;
Refinement of <i>F</i>^2^ against ALL reflections. The weighted <i>R</i>-factor
<i>wR</i> and goodness of fit <i>S</i> are based on <i>F</i>^2^, conventional
<i>R</i>-factors <i>R</i> are based on <i>F</i>, with <i>F</i> set to zero for
negative <i>F</i>^2^. The threshold expression of <i>F</i>^2^ >
\s(<i>F</i>^2^) is used only for calculating <i>R</i>-factors(gt) <i>etc</i>.
and is not relevant to the choice of reflections for refinement.
<i>R</i>-factors based on <i>F</i>^2^ are statistically about twice as large
as those based on <i>F</i>, and <i>R</i>- factors based on ALL data will be
even larger.
;
_reflns_number_total     8093
_reflns_number_gt     4986
_reflns_threshold_expression     I>2sigma(I)
_refine_ls_structure_factor_coef     Fsqd
_refine_ls_matrix_type     full
_refine_ls_R_factor_all     0.0951
_refine_ls_R_factor_gt     0.0522
_refine_ls_wR_factor_gt     0.1352
_refine_ls_wR_factor_ref     0.1613
_refine_ls_goodness_of_fit_ref     1.014
_refine_ls_restrained_S_all     1.014
_refine_ls_number_reflns     8093
_refine_ls_number_parameters     347
_refine_ls_number_restraints     0
_refine_ls_hydrogen_treatment     constr
_refine_ls_weighting_scheme     calc
_refine_ls_weighting_details
         'calc w=1/[\s^2^(Fo^2^)+(0.0743P)^2^+0.8771P] where P=(Fo^2^+2Fc^2^)/3'
_atom_sites_solution_hydrogens     geom
_atom_sites_solution_primary     direct
_atom_sites_solution_secondary     difmap
_refine_ls_shift/su_max     0.029
_refine_ls_shift/su_mean     0.000
_refine_diff_density_max     0.384
_refine_diff_density_min     -0.464
_refine_ls_extinction_method     none
_refine_ls_extinction_coef     ?
loop_
    _atom_type_symbol
    _atom_type_description
    _atom_type_scat_dispersion_real
    _atom_type_scat_dispersion_imag
    _atom_type_scat_source
    'C' 'C' 0.0033 0.0016
                         'International Tables Vol C Tables 4.2.6.8 and 6.1.1.4'
    'H' 'H' 0.0000 0.0000
                         'International Tables Vol C Tables 4.2.6.8 and 6.1.1.4'
    'N' 'N' 0.0061 0.0033
                         'International Tables Vol C Tables 4.2.6.8 and 6.1.1.4'
    'O' 'O' 0.0106 0.0060
                         'International Tables Vol C Tables 4.2.6.8 and 6.1.1.4'
    'Cl' 'Cl' 0.1484 0.1585
                         'International Tables Vol C Tables 4.2.6.8 and 6.1.1.4'
_computing_data_collection     'APEX2 (Bruker, 2008)'
_computing_cell_refinement     'SAINT (Bruker, 2008)'
_computing_data_reduction     'SAINT (Bruker, 2008)'
_computing_structure_solution     'SHELXS97 (Sheldrick, 2008)'
_computing_structure_refinement     'SHELXL97 (Sheldrick, 2008)'
_computing_molecular_graphics
;
ORTEP-3 for Windows (Farrugia, 2012) and
Mercury (Macrae <i>et al.</i>, 2008)
;
_computing_publication_material
                            'SHELXL97 (Sheldrick, 2008) and PLATON (Spek, 2009)'
loop_
    _atom_site_type_symbol
    _atom_site_label
    _atom_site_fract_x
    _atom_site_fract_y
    _atom_site_fract_z
    _atom_site_U_iso_or_equiv
    _atom_site_adp_type
    _atom_site_calc_flag
    _atom_site_refinement_flags
    _atom_site_occupancy
    _atom_site_symmetry_multiplicity
    _atom_site_disorder_assembly
    _atom_site_disorder_group
    C C1 0.52972(18) 0.16392(14) 0.1611(2) 0.0606(6) Uani d . 1 1 . .
    H H1 0.5616 0.1446 0.1045 0.073 Uiso calc R 1 1 . .
    C C2 0.4214(2) 0.16690(18) 0.1514(3) 0.0870(10) Uani d . 1 1 . .
    H H2 0.3813 0.1492 0.0884 0.104 Uiso calc R 1 1 . .
    C C3 0.3732(2) 0.19554(17) 0.2334(3) 0.0844(10) Uani d . 1 1 . .
    H H3 0.3006 0.1969 0.2265 0.101 Uiso calc R 1 1 . .
    C C4 0.43157(18) 0.22214(14) 0.3255(3) 0.0670(7) Uani d . 1 1 . .
    H H4 0.3987 0.2417 0.3813 0.080 Uiso calc R 1 1 . .
    C C5 0.54030(15) 0.22008(11) 0.33620(19) 0.0473(5) Uani d . 1 1 . .
    H H5 0.5796 0.2393 0.3986 0.057 Uiso calc R 1 1 . .
    C C6 0.59068(14) 0.18961(10) 0.25467(16) 0.0391(4) Uani d . 1 1 . .
    C C7 0.70826(13) 0.19113(9) 0.25662(13) 0.0300(3) Uani d . 1 1 . .
    H H7 0.7220 0.1678 0.1886 0.036 Uiso calc R 1 1 . .
    C C8 0.74566(13) 0.27309(9) 0.25403(14) 0.0319(3) Uani d . 1 1 . .
    H H8A 0.7355 0.2928 0.1805 0.038 Uiso calc R 1 1 . .
    H H8B 0.7086 0.3053 0.2991 0.038 Uiso calc R 1 1 . .
    C C9 0.86380(12) 0.21922(9) 0.39155(12) 0.0269(3) Uani d . 1 1 . .
    C C10 0.82724(13) 0.25825(9) 0.49252(13) 0.0309(3) Uani d . 1 1 . .
    C C11 0.99571(13) 0.21963(10) 0.54390(14) 0.0347(4) Uani d . 1 1 . .
    C C12 1.09263(16) 0.20958(12) 0.60490(17) 0.0482(5) Uani d . 1 1 . .
    H H12 1.1043 0.2224 0.6780 0.058 Uiso calc R 1 1 . .
    C C13 1.17168(16) 0.17983(13) 0.5537(2) 0.0540(5) Uani d . 1 1 . .
    H H13 1.2374 0.1715 0.5932 0.065 Uiso calc R 1 1 . .
    C C14 1.15450(15) 0.16239(12) 0.44510(19) 0.0497(5) Uani d . 1 1 . .
    H H14 1.2091 0.1434 0.4117 0.060 Uiso calc R 1 1 . .
    C C15 1.05653(14) 0.17275(10) 0.38447(16) 0.0391(4) Uani d . 1 1 . .
    H H15 1.0456 0.1616 0.3108 0.047 Uiso calc R 1 1 . .
    C C16 0.97590(13) 0.19984(9) 0.43528(13) 0.0301(3) Uani d . 1 1 . .
    C C17 0.78538(12) 0.15185(9) 0.35030(12) 0.0272(3) Uani d . 1 1 . .
    C C18 0.73755(13) 0.11476(9) 0.44370(14) 0.0324(4) Uani d . 1 1 . .
    H H18A 0.7936 0.1058 0.5028 0.039 Uiso calc R 1 1 . .
    H H18B 0.6903 0.1511 0.4693 0.039 Uiso calc R 1 1 . .
    C C19 0.67848(13) 0.04089(9) 0.42034(15) 0.0356(4) Uani d . 1 1 . .
    C C20 0.64281(14) 0.01636(10) 0.31604(17) 0.0418(4) Uani d . 1 1 . .
    H H20 0.6602 0.0446 0.2581 0.050 Uiso calc R 1 1 . .
    C C21 0.58202(15) -0.04865(11) 0.2939(2) 0.0506(5) Uani d . 1 1 . .
    C C22 0.56029(16) -0.09077(12) 0.3815(2) 0.0592(6) Uani d . 1 1 . .
    H H22 0.5208 -0.1349 0.3698 0.071 Uiso calc R 1 1 . .
    C C23 0.59634(16) -0.06826(12) 0.4854(2) 0.0573(6) Uani d . 1 1 . .
    H H23 0.5806 -0.0978 0.5429 0.069 Uiso calc R 1 1 . .
    C C24 0.65561(14) -0.00280(11) 0.50774(18) 0.0443(5) Uani d . 1 1 . .
    C C25 0.85308(13) 0.09330(9) 0.30117(14) 0.0314(3) Uani d . 1 1 . .
    C C26 0.96441(19) -0.01230(12) 0.3421(2) 0.0563(6) Uani d . 1 1 . .
    H H26A 0.9259 -0.0453 0.2896 0.084 Uiso calc R 1 1 . .
    H H26B 0.9945 -0.0414 0.4039 0.084 Uiso calc R 1 1 . .
    H H26C 1.0191 0.0123 0.3103 0.084 Uiso calc R 1 1 . .
    C C27 0.90549(16) 0.34317(11) 0.31638(17) 0.0454(5) Uani d . 1 1 . .
    H H27A 0.8690 0.3715 0.3651 0.068 Uiso calc R 1 1 . .
    H H27B 0.9024 0.3701 0.2490 0.068 Uiso calc R 1 1 . .
    H H27C 0.9772 0.3368 0.3479 0.068 Uiso calc R 1 1 . .
    C C28 0.5391(2) -0.06896(15) 0.1793(2) 0.0740(8) Uani d . 1 1 . .
    H H28A 0.4752 -0.0969 0.1785 0.111 Uiso calc R 1 1 . .
    H H28B 0.5891 -0.0995 0.1487 0.111 Uiso calc R 1 1 . .
    H H28C 0.5256 -0.0234 0.1373 0.111 Uiso calc R 1 1 . .
    C C29 0.69211(19) 0.01897(14) 0.6230(2) 0.0604(6) Uani d . 1 1 . .
    H H29A 0.6638 -0.0158 0.6706 0.091 Uiso calc R 1 1 . .
    H H29B 0.6689 0.0695 0.6358 0.091 Uiso calc R 1 1 . .
    H H29C 0.7671 0.0172 0.6366 0.091 Uiso calc R 1 1 . .
    C C30 0.8351(2) -0.03717(16) 0.0148(2) 0.0727(7) Uani d . 1 1 . .
    H H30 0.8775 -0.0035 0.0660 0.087 Uiso calc R 1 1 . .
    N N1 0.85668(11) 0.26899(7) 0.29684(11) 0.0297(3) Uani d . 1 1 . .
    N N2 0.90658(11) 0.25256(9) 0.57607(12) 0.0391(4) Uani d . 1 1 . .
    H H2A 0.9025 0.2674 0.6411 0.047 Uiso calc R 1 1 . .
    O O1 0.74367(10) 0.28839(7) 0.49619(10) 0.0406(3) Uani d . 1 1 . .
    O O2 0.87103(11) 0.09300(8) 0.20917(10) 0.0470(3) Uani d . 1 1 . .
    O O3 0.89518(10) 0.04398(7) 0.37572(10) 0.0376(3) Uani d . 1 1 . .
    Cl Cl1 0.80296(6) -0.11741(5) 0.08605(8) 0.0992(3) Uani d . 1 1 . .
    Cl Cl2 0.72435(8) 0.01165(5) -0.03976(10) 0.1107(3) Uani d . 1 1 . .
    Cl Cl3 0.91063(9) -0.06436(6) -0.08484(8) 0.1116(3) Uani d . 1 1 . .
loop_
    _atom_site_aniso_label
    _atom_site_aniso_U_11
    _atom_site_aniso_U_22
    _atom_site_aniso_U_33
    _atom_site_aniso_U_12
    _atom_site_aniso_U_13
    _atom_site_aniso_U_23
    C1 0.0494(12) 0.0582(13) 0.0670(15) -0.0072(10) -0.0171(11) 0.0041(11)
    C2 0.0539(16) 0.086(2) 0.108(3) -0.0188(15) -0.0341(16) 0.0200(18)
    C3 0.0336(12) 0.0785(19) 0.137(3) -0.0047(12) -0.0028(16) 0.0423(19)
    C4 0.0418(12) 0.0548(13) 0.108(2) 0.0071(10) 0.0222(13) 0.0316(14)
    C5 0.0376(10) 0.0399(10) 0.0651(14) 0.0012(8) 0.0102(9) 0.0142(9)
    C6 0.0340(9) 0.0296(8) 0.0517(11) -0.0008(7) -0.0013(8) 0.0098(8)
    C7 0.0339(8) 0.0287(8) 0.0267(8) -0.0002(6) 0.0018(6) 0.0003(6)
    C8 0.0367(9) 0.0299(8) 0.0287(8) 0.0003(7) 0.0039(7) 0.0051(6)
    C9 0.0298(8) 0.0286(7) 0.0228(7) -0.0004(6) 0.0055(6) -0.0013(6)
    C10 0.0341(9) 0.0312(8) 0.0283(8) -0.0014(7) 0.0072(7) -0.0031(6)
    C11 0.0317(8) 0.0382(9) 0.0341(9) -0.0009(7) 0.0044(7) -0.0018(7)
    C12 0.0415(11) 0.0599(13) 0.0399(11) 0.0017(9) -0.0056(8) -0.0038(9)
    C13 0.0344(10) 0.0611(13) 0.0632(14) 0.0037(9) -0.0046(9) -0.0019(11)
    C14 0.0335(10) 0.0517(12) 0.0653(14) 0.0056(8) 0.0119(9) -0.0041(10)
    C15 0.0374(9) 0.0410(10) 0.0402(10) 0.0003(8) 0.0100(8) -0.0042(8)
    C16 0.0306(8) 0.0298(8) 0.0301(8) -0.0030(6) 0.0055(6) -0.0002(6)
    C17 0.0314(8) 0.0250(7) 0.0253(8) -0.0013(6) 0.0046(6) 0.0003(6)
    C18 0.0356(9) 0.0304(8) 0.0324(9) -0.0007(7) 0.0090(7) 0.0043(6)
    C19 0.0292(8) 0.0284(8) 0.0502(11) 0.0026(6) 0.0093(7) 0.0089(7)
    C20 0.0380(10) 0.0307(9) 0.0562(12) -0.0020(7) 0.0049(8) 0.0039(8)
    C21 0.0340(10) 0.0314(9) 0.0848(16) 0.0004(8) 0.0029(10) -0.0025(10)
    C22 0.0367(10) 0.0332(10) 0.107(2) -0.0054(8) 0.0098(12) 0.0091(12)
    C23 0.0420(11) 0.0420(11) 0.0911(19) 0.0000(9) 0.0208(12) 0.0279(11)
    C24 0.0349(9) 0.0375(9) 0.0637(13) 0.0059(8) 0.0178(9) 0.0191(9)
    C25 0.0345(8) 0.0276(8) 0.0318(9) -0.0022(7) 0.0036(7) -0.0021(6)
    C26 0.0637(14) 0.0415(11) 0.0639(14) 0.0206(10) 0.0101(11) -0.0004(10)
    C27 0.0527(11) 0.0331(9) 0.0501(12) -0.0124(8) 0.0055(9) 0.0033(8)
    C28 0.0675(16) 0.0518(14) 0.097(2) -0.0107(12) -0.0083(14) -0.0168(13)
    C29 0.0594(14) 0.0661(14) 0.0595(14) 0.0025(11) 0.0219(11) 0.0265(11)
    C30 0.0636(16) 0.0764(17) 0.0758(18) -0.0125(13) 0.0022(13) -0.0162(14)
    N1 0.0347(7) 0.0274(7) 0.0272(7) -0.0048(5) 0.0050(5) 0.0023(5)
    N2 0.0374(8) 0.0554(9) 0.0243(7) 0.0019(7) 0.0037(6) -0.0096(6)
    O1 0.0380(7) 0.0472(7) 0.0373(7) 0.0077(6) 0.0084(5) -0.0086(5)
    O2 0.0607(9) 0.0490(8) 0.0330(7) 0.0132(7) 0.0124(6) -0.0031(6)
    O3 0.0426(7) 0.0309(6) 0.0394(7) 0.0085(5) 0.0064(5) 0.0036(5)
    Cl1 0.0716(5) 0.1114(6) 0.1077(7) -0.0031(4) -0.0107(4) 0.0367(5)
    Cl2 0.0970(6) 0.0791(5) 0.1532(9) 0.0107(4) 0.0078(6) 0.0290(5)
    Cl3 0.1246(8) 0.1139(7) 0.1039(7) -0.0108(6) 0.0420(6) -0.0332(5)
_geom_special_details
;
All e.s.d.'s (except the e.s.d. in the dihedral angle between two l.s. planes)
are estimated using the full covariance matrix. The cell e.s.d.'s are taken
into account individually in the estimation of e.s.d.'s in distances, angles
and torsion angles; correlations between e.s.d.'s in cell parameters are only
used when they are defined by crystal symmetry. An approximate (isotropic)
treatment of cell e.s.d.'s is used for estimating e.s.d.'s involving l.s.
planes.
;
loop_
    _geom_bond_atom_site_label_1
    _geom_bond_atom_site_label_2
    _geom_bond_site_symmetry_2
    _geom_bond_distance
    _geom_bond_publ_flag
    C1 C6 . 1.386(3) ?
    C1 C2 . 1.388(4) ?
    C1 H1 . 0.9300 ?
    C2 C3 . 1.366(5) ?
    C2 H2 . 0.9300 ?
    C3 C4 . 1.363(5) ?
    C3 H3 . 0.9300 ?
    C4 C5 . 1.392(3) ?
    C4 H4 . 0.9300 ?
    C5 C6 . 1.389(3) ?
    C5 H5 . 0.9300 ?
    C6 C7 . 1.516(2) ?
    C7 C8 . 1.524(2) ?
    C7 C17 . 1.582(2) ?
    C7 H7 . 0.9800 ?
    C8 N1 . 1.459(2) ?
    C8 H8A . 0.9700 ?
    C8 H8B . 0.9700 ?
    C9 N1 . 1.462(2) ?
    C9 C16 . 1.512(2) ?
    C9 C10 . 1.564(2) ?
    C9 C17 . 1.597(2) ?
    C10 O1 . 1.210(2) ?
    C10 N2 . 1.357(2) ?
    C11 C12 . 1.381(3) ?
    C11 C16 . 1.385(2) ?
    C11 N2 . 1.397(2) ?
    C12 C13 . 1.382(3) ?
    C12 H12 . 0.9300 ?
    C13 C14 . 1.374(3) ?
    C13 H13 . 0.9300 ?
    C14 C15 . 1.391(3) ?
    C14 H14 . 0.9300 ?
    C15 C16 . 1.378(2) ?
    C15 H15 . 0.9300 ?
    C17 C25 . 1.534(2) ?
    C17 C18 . 1.538(2) ?
    C18 C19 . 1.516(2) ?
    C18 H18A . 0.9700 ?
    C18 H18B . 0.9700 ?
    C19 C20 . 1.385(3) ?
    C19 C24 . 1.398(3) ?
    C20 C21 . 1.394(3) ?
    C20 H20 . 0.9300 ?
    C21 C22 . 1.380(3) ?
    C21 C28 . 1.500(4) ?
    C22 C23 . 1.371(4) ?
    C22 H22 . 0.9300 ?
    C23 C24 . 1.390(3) ?
    C23 H23 . 0.9300 ?
    C24 C29 . 1.497(3) ?
    C25 O2 . 1.201(2) ?
    C25 O3 . 1.330(2) ?
    C26 O3 . 1.437(2) ?
    C26 H26A . 0.9600 ?
    C26 H26B . 0.9600 ?
    C26 H26C . 0.9600 ?
    C27 N1 . 1.456(2) ?
    C27 H27A . 0.9600 ?
    C27 H27B . 0.9600 ?
    C27 H27C . 0.9600 ?
    C28 H28A . 0.9600 ?
    C28 H28B . 0.9600 ?
    C28 H28C . 0.9600 ?
    C29 H29A . 0.9600 ?
    C29 H29B . 0.9600 ?
    C29 H29C . 0.9600 ?
    C30 Cl2 . 1.724(3) ?
    C30 Cl1 . 1.750(3) ?
    C30 Cl3 . 1.751(3) ?
    C30 H30 . 0.9800 ?
    N2 H2A . 0.8600 ?
loop_
    _geom_angle_atom_site_label_1
    _geom_angle_atom_site_label_2
    _geom_angle_atom_site_label_3
    _geom_angle_site_symmetry_1
    _geom_angle_site_symmetry_3
    _geom_angle
    _geom_angle_publ_flag
    C6 C1 C2 . . 120.4(3) ?
    C6 C1 H1 . . 119.8 ?
    C2 C1 H1 . . 119.8 ?
    C3 C2 C1 . . 120.6(3) ?
    C3 C2 H2 . . 119.7 ?
    C1 C2 H2 . . 119.7 ?
    C4 C3 C2 . . 120.0(2) ?
    C4 C3 H3 . . 120.0 ?
    C2 C3 H3 . . 120.0 ?
    C3 C4 C5 . . 120.1(3) ?
    C3 C4 H4 . . 120.0 ?
    C5 C4 H4 . . 120.0 ?
    C6 C5 C4 . . 120.7(2) ?
    C6 C5 H5 . . 119.6 ?
    C4 C5 H5 . . 119.6 ?
    C1 C6 C5 . . 118.11(19) ?
    C1 C6 C7 . . 117.89(19) ?
    C5 C6 C7 . . 123.60(17) ?
    C6 C7 C8 . . 109.65(14) ?
    C6 C7 C17 . . 121.93(14) ?
    C8 C7 C17 . . 105.16(13) ?
    C6 C7 H7 . . 106.4 ?
    C8 C7 H7 . . 106.4 ?
    C17 C7 H7 . . 106.4 ?
    N1 C8 C7 . . 104.09(13) ?
    N1 C8 H8A . . 110.9 ?
    C7 C8 H8A . . 110.9 ?
    N1 C8 H8B . . 110.9 ?
    C7 C8 H8B . . 110.9 ?
    H8A C8 H8B . . 109.0 ?
    N1 C9 C16 . . 111.94(13) ?
    N1 C9 C10 . . 113.17(13) ?
    C16 C9 C10 . . 101.09(12) ?
    N1 C9 C17 . . 102.79(12) ?
    C16 C9 C17 . . 118.65(13) ?
    C10 C9 C17 . . 109.60(12) ?
    O1 C10 N2 . . 125.77(16) ?
    O1 C10 C9 . . 126.59(15) ?
    N2 C10 C9 . . 107.64(14) ?
    C12 C11 C16 . . 122.20(17) ?
    C12 C11 N2 . . 127.95(17) ?
    C16 C11 N2 . . 109.79(15) ?
    C11 C12 C13 . . 117.80(19) ?
    C11 C12 H12 . . 121.1 ?
    C13 C12 H12 . . 121.1 ?
    C14 C13 C12 . . 120.82(19) ?
    C14 C13 H13 . . 119.6 ?
    C12 C13 H13 . . 119.6 ?
    C13 C14 C15 . . 120.86(19) ?
    C13 C14 H14 . . 119.6 ?
    C15 C14 H14 . . 119.6 ?
    C16 C15 C14 . . 118.99(18) ?
    C16 C15 H15 . . 120.5 ?
    C14 C15 H15 . . 120.5 ?
    C15 C16 C11 . . 119.24(16) ?
    C15 C16 C9 . . 131.30(15) ?
    C11 C16 C9 . . 109.27(14) ?
    C25 C17 C18 . . 109.19(13) ?
    C25 C17 C7 . . 109.56(13) ?
    C18 C17 C7 . . 117.73(13) ?
    C25 C17 C9 . . 104.86(12) ?
    C18 C17 C9 . . 112.13(13) ?
    C7 C17 C9 . . 102.51(12) ?
    C19 C18 C17 . . 117.69(15) ?
    C19 C18 H18A . . 107.9 ?
    C17 C18 H18A . . 107.9 ?
    C19 C18 H18B . . 107.9 ?
    C17 C18 H18B . . 107.9 ?
    H18A C18 H18B . . 107.2 ?
    C20 C19 C24 . . 118.66(17) ?
    C20 C19 C18 . . 122.66(16) ?
    C24 C19 C18 . . 118.63(17) ?
    C19 C20 C21 . . 123.04(19) ?
    C19 C20 H20 . . 118.5 ?
    C21 C20 H20 . . 118.5 ?
    C22 C21 C20 . . 117.2(2) ?
    C22 C21 C28 . . 122.3(2) ?
    C20 C21 C28 . . 120.4(2) ?
    C23 C22 C21 . . 120.71(19) ?
    C23 C22 H22 . . 119.6 ?
    C21 C22 H22 . . 119.6 ?
    C22 C23 C24 . . 122.2(2) ?
    C22 C23 H23 . . 118.9 ?
    C24 C23 H23 . . 118.9 ?
    C23 C24 C19 . . 118.2(2) ?
    C23 C24 C29 . . 119.59(19) ?
    C19 C24 C29 . . 122.23(18) ?
    O2 C25 O3 . . 123.23(16) ?
    O2 C25 C17 . . 125.55(15) ?
    O3 C25 C17 . . 111.12(14) ?
    O3 C26 H26A . . 109.5 ?
    O3 C26 H26B . . 109.5 ?
    H26A C26 H26B . . 109.5 ?
    O3 C26 H26C . . 109.5 ?
    H26A C26 H26C . . 109.5 ?
    H26B C26 H26C . . 109.5 ?
    N1 C27 H27A . . 109.5 ?
    N1 C27 H27B . . 109.5 ?
    H27A C27 H27B . . 109.5 ?
    N1 C27 H27C . . 109.5 ?
    H27A C27 H27C . . 109.5 ?
    H27B C27 H27C . . 109.5 ?
    C21 C28 H28A . . 109.5 ?
    C21 C28 H28B . . 109.5 ?
    H28A C28 H28B . . 109.5 ?
    C21 C28 H28C . . 109.5 ?
    H28A C28 H28C . . 109.5 ?
    H28B C28 H28C . . 109.5 ?
    C24 C29 H29A . . 109.5 ?
    C24 C29 H29B . . 109.5 ?
    H29A C29 H29B . . 109.5 ?
    C24 C29 H29C . . 109.5 ?
    H29A C29 H29C . . 109.5 ?
    H29B C29 H29C . . 109.5 ?
    Cl2 C30 Cl1 . . 111.11(15) ?
    Cl2 C30 Cl3 . . 111.84(17) ?
    Cl1 C30 Cl3 . . 109.54(16) ?
    Cl2 C30 H30 . . 108.1 ?
    Cl1 C30 H30 . . 108.1 ?
    Cl3 C30 H30 . . 108.1 ?
    C27 N1 C8 . . 113.35(14) ?
    C27 N1 C9 . . 115.28(14) ?
    C8 N1 C9 . . 105.71(12) ?
    C10 N2 C11 . . 111.97(14) ?
    C10 N2 H2A . . 124.0 ?
    C11 N2 H2A . . 124.0 ?
    C25 O3 C26 . . 117.19(15) ?
loop_
    _geom_torsion_atom_site_label_1
    _geom_torsion_atom_site_label_2
    _geom_torsion_atom_site_label_3
    _geom_torsion_atom_site_label_4
    _geom_torsion_site_symmetry_1
    _geom_torsion_site_symmetry_2
    _geom_torsion_site_symmetry_3
    _geom_torsion_site_symmetry_4
    _geom_torsion
    _geom_torsion_publ_flag
    C6 C1 C2 C3 . . . . 0.4(4) ?
    C1 C2 C3 C4 . . . . 0.6(4) ?
    C2 C3 C4 C5 . . . . -0.1(4) ?
    C3 C4 C5 C6 . . . . -1.4(3) ?
    C2 C1 C6 C5 . . . . -1.8(3) ?
    C2 C1 C6 C7 . . . . -174.9(2) ?
    C4 C5 C6 C1 . . . . 2.3(3) ?
    C4 C5 C6 C7 . . . . 174.93(18) ?
    C1 C6 C7 C8 . . . . 109.52(19) ?
    C5 C6 C7 C8 . . . . -63.2(2) ?
    C1 C6 C7 C17 . . . . -127.14(19) ?
    C5 C6 C7 C17 . . . . 60.2(2) ?
    C6 C7 C8 N1 . . . . 159.17(14) ?
    C17 C7 C8 N1 . . . . 26.43(16) ?
    N1 C9 C10 O1 . . . . 55.2(2) ?
    C16 C9 C10 O1 . . . . 175.02(17) ?
    C17 C9 C10 O1 . . . . -58.9(2) ?
    N1 C9 C10 N2 . . . . -124.66(15) ?
    C16 C9 C10 N2 . . . . -4.79(17) ?
    C17 C9 C10 N2 . . . . 121.26(15) ?
    C16 C11 C12 C13 . . . . 1.1(3) ?
    N2 C11 C12 C13 . . . . -175.89(19) ?
    C11 C12 C13 C14 . . . . 1.3(3) ?
    C12 C13 C14 C15 . . . . -1.3(3) ?
    C13 C14 C15 C16 . . . . -1.0(3) ?
    C14 C15 C16 C11 . . . . 3.2(3) ?
    C14 C15 C16 C9 . . . . 177.68(17) ?
    C12 C11 C16 C15 . . . . -3.3(3) ?
    N2 C11 C16 C15 . . . . 174.10(16) ?
    C12 C11 C16 C9 . . . . -178.93(17) ?
    N2 C11 C16 C9 . . . . -1.49(19) ?
    N1 C9 C16 C15 . . . . -50.4(2) ?
    C10 C9 C16 C15 . . . . -171.15(18) ?
    C17 C9 C16 C15 . . . . 69.1(2) ?
    N1 C9 C16 C11 . . . . 124.47(15) ?
    C10 C9 C16 C11 . . . . 3.73(16) ?
    C17 C9 C16 C11 . . . . -116.06(15) ?
    C6 C7 C17 C25 . . . . 122.61(16) ?
    C8 C7 C17 C25 . . . . -111.99(14) ?
    C6 C7 C17 C18 . . . . -2.9(2) ?
    C8 C7 C17 C18 . . . . 122.51(15) ?
    C6 C7 C17 C9 . . . . -126.44(15) ?
    C8 C7 C17 C9 . . . . -1.03(16) ?
    N1 C9 C17 C25 . . . . 89.93(14) ?
    C16 C9 C17 C25 . . . . -34.17(17) ?
    C10 C9 C17 C25 . . . . -149.46(13) ?
    N1 C9 C17 C18 . . . . -151.71(13) ?
    C16 C9 C17 C18 . . . . 84.19(17) ?
    C10 C9 C17 C18 . . . . -31.11(17) ?
    N1 C9 C17 C7 . . . . -24.50(14) ?
    C16 C9 C17 C7 . . . . -148.60(14) ?
    C10 C9 C17 C7 . . . . 96.10(14) ?
    C25 C17 C18 C19 . . . . -52.72(19) ?
    C7 C17 C18 C19 . . . . 72.97(19) ?
    C9 C17 C18 C19 . . . . -168.48(14) ?
    C17 C18 C19 C20 . . . . -17.2(2) ?
    C17 C18 C19 C24 . . . . 165.28(15) ?
    C24 C19 C20 C21 . . . . 2.2(3) ?
    C18 C19 C20 C21 . . . . -175.26(17) ?
    C19 C20 C21 C22 . . . . -2.1(3) ?
    C19 C20 C21 C28 . . . . 175.4(2) ?
    C20 C21 C22 C23 . . . . 0.9(3) ?
    C28 C21 C22 C23 . . . . -176.5(2) ?
    C21 C22 C23 C24 . . . . 0.1(3) ?
    C22 C23 C24 C19 . . . . 0.0(3) ?
    C22 C23 C24 C29 . . . . 179.6(2) ?
    C20 C19 C24 C23 . . . . -1.1(3) ?
    C18 C19 C24 C23 . . . . 176.45(16) ?
    C20 C19 C24 C29 . . . . 179.27(18) ?
    C18 C19 C24 C29 . . . . -3.1(3) ?
    C18 C17 C25 O2 . . . . 152.45(17) ?
    C7 C17 C25 O2 . . . . 22.2(2) ?
    C9 C17 C25 O2 . . . . -87.22(19) ?
    C18 C17 C25 O3 . . . . -30.95(18) ?
    C7 C17 C25 O3 . . . . -161.22(13) ?
    C9 C17 C25 O3 . . . . 89.38(15) ?
    C7 C8 N1 C27 . . . . -171.60(14) ?
    C7 C8 N1 C9 . . . . -44.41(16) ?
    C16 C9 N1 C27 . . . . -62.53(18) ?
    C10 C9 N1 C27 . . . . 50.92(19) ?
    C17 C9 N1 C27 . . . . 169.04(14) ?
    C16 C9 N1 C8 . . . . 171.44(13) ?
    C10 C9 N1 C8 . . . . -75.11(15) ?
    C17 C9 N1 C8 . . . . 43.01(15) ?
    O1 C10 N2 C11 . . . . -175.49(17) ?
    C9 C10 N2 C11 . . . . 4.3(2) ?
    C12 C11 N2 C10 . . . . 175.34(19) ?
    C16 C11 N2 C10 . . . . -1.9(2) ?
    O2 C25 O3 C26 . . . . -0.7(3) ?
    C17 C25 O3 C26 . . . . -177.36(16) ?
loop_
    _geom_hbond_atom_site_label_D
    _geom_hbond_atom_site_label_H
    _geom_hbond_atom_site_label_A
    _geom_hbond_site_symmetry_A
    _geom_hbond_distance_DH
    _geom_hbond_distance_HA
    _geom_hbond_distance_DA
    _geom_hbond_angle_DHA
    C5 H5 O1 . 0.93 2.45 3.292(2) 151
    C18 H18B O1 . 0.97 2.52 3.127(2) 120
    C30 H30 O2 . 0.98 2.47 3.319(3) 144
    N2 H2A O2 4_566 0.86 2.65 3.252(2) 128
    N2 H2A N1 4_566 0.86 2.20 2.936(2) 143
    C7 H7 O1 4_565 0.98 2.57 3.359(2) 138
