# Supplementary material for: Methyl 3′-(2,5-di­methyl­benz­yl)-1′-methyl-2-oxo-4′-phenyl­spiro­[indoline-3,2′-pyrrolidine]-3′-carboxyl­ate chloro­form monosolvate
Source: Acta Crystallogr Sect E Struct Rep Online. 2014 Feb 28;70(Pt 3):o377–8. doi: 10.1107/S1600536814004073 (PMC3998463; doi:10.1107/S1600536814004073)
Supplement: Supplementary file 2 [file e-70-0o377-Isup2.hkl]

#
# h,k,l, Fc-squared, Fo-squared, sigma(Fo-squared) and status flag
#
data_I
_shelx_title ' ADKS92 in P2(1)/c'
_shelx_refln_list_code          4
_shelx_F_calc_maximum      253.79
_exptl_crystal_F_000      1200.00
_reflns_d_resolution_high  0.7119
 
loop_
 _symmetry_equiv_pos_as_xyz
 'x, y, z'
 '-x, y+1/2, -z+1/2'
 '-x, -y, -z'
 'x, -y-1/2, z-1/2'
 
_cell_length_a    12.9164
_cell_length_b    17.6167
_cell_length_c    12.4548
_cell_angle_alpha  90.000
_cell_angle_beta   98.135
_cell_angle_gamma  90.000
 
_shelx_F_squared_multiplier     1.000
 
loop_
 _refln_index_h
 _refln_index_k
 _refln_index_l
 _refln_F_squared_calc
 _refln_F_squared_meas
 _refln_F_squared_sigma
 _refln_observed_status
   2   0   0     2535.79     2869.56     27.11 o
   3   0   0     7056.14     7646.51     70.64 o
   4   0   0     5198.22     5666.69     53.01 o
   5   0   0     1570.20     1522.55     18.02 o
   6   0   0     3030.71     3228.89     35.90 o
   7   0   0     4669.53     5345.80     62.89 o
   8   0   0       40.33       35.96      3.72 o
   9   0   0       35.48       31.74      4.18 o
  10   0   0        3.41        3.92      3.67 o
  11   0   0      648.70      657.62     18.70 o
  12   0   0      200.86      222.86      9.97 o
  13   0   0       50.94       61.11     10.38 o
  14   0   0        2.22       -2.41      7.52 o
  15   0   0        7.45        0.74      7.77 o
  16   0   0       66.59       99.39     19.50 o
  17   0   0       28.02       54.10     16.98 o
   1   1   0    10036.09     4856.81    145.94 o
   2   1   0     3138.59     3182.62     21.75 o
   3   1   0     5747.17     6015.67     39.51 o
   4   1   0     3625.02     3689.97     24.85 o
   5   1   0      281.42      285.39      3.70 o
   6   1   0     7448.56     7445.50     57.88 o
   7   1   0     1012.38      988.41     10.84 o
   8   1   0      159.46      152.83      4.04 o
   9   1   0     2828.96     2829.63     31.53 o
  10   1   0       69.11       83.90      4.18 o
  11   1   0      114.08      103.22      4.91 o
  12   1   0       23.07       13.25      4.08 o
  13   1   0      167.83      148.12      8.87 o
  14   1   0        1.53       -3.91      4.99 o
  15   1   0       39.38       49.85      7.70 o
  16   1   0      143.04      161.97     15.79 o
  17   1   0        1.18        3.66      9.56 o
   0   2   0      496.76      290.56     19.43 o
   1   2   0     2941.04     2844.37     50.70 o
   2   2   0     2290.23     2662.59     19.57 o
   3   2   0     8246.61     7935.50     54.96 o
   4   2   0      741.81      883.36      7.33 o
   5   2   0     3219.13     2978.14     24.17 o
   6   2   0      231.58      278.54      4.51 o
   7   2   0      561.30      699.94     11.30 o
   8   2   0      368.42      402.44      6.55 o
   9   2   0      108.07      106.03      3.75 o
  10   2   0       65.79       55.79      3.75 o
  11   2   0       71.15       70.42      4.40 o
  12   2   0       61.98       59.92      5.25 o
  13   2   0      255.59      214.32     10.71 o
  14   2   0        0.15       -4.76      4.76 o
  15   2   0        0.59       -1.78      5.85 o
  16   2   0       10.33       -7.61      9.49 o
  17   2   0        5.16       20.13     11.12 o
   1   3   0     9481.57    10060.43     95.49 o
   2   3   0     2252.49     2238.72     16.72 o
   3   3   0     3324.31     3303.60     24.31 o
   4   3   0     6518.27     6971.98     51.92 o
   5   3   0     4280.91     4239.26     34.90 o
   6   3   0      257.95      178.42      3.58 o
   7   3   0      315.62      287.43      4.92 o
   8   3   0       93.98      120.75      5.81 o
   9   3   0      160.37      146.68      4.33 o
  10   3   0      114.27      121.70      4.50 o
  11   3   0        4.95        9.80      3.73 o
  12   3   0       27.37       22.64      4.44 o
  13   3   0       85.06       78.66      6.55 o
  14   3   0        1.47       -4.63      5.30 o
  15   3   0       10.20        4.07      9.05 o
  16   3   0       22.29       28.20     19.50 o
  17   3   0        4.21        6.60     10.89 o
   0   4   0    18664.67    18162.01    191.97 o
   1   4   0       42.21       34.83      1.68 o
   2   4   0      155.05      152.86      2.04 o
   3   4   0    14997.87    15531.23    110.72 o
   4   4   0       24.70       39.63      1.37 o
   5   4   0     4580.75     4461.03     38.36 o
   6   4   0        0.16        2.83      1.32 o
   7   4   0     1470.96     1496.68     14.98 o
   8   4   0      878.35      845.98     10.67 o
   9   4   0        9.61        6.86      2.24 o
  10   4   0      214.61      212.42      5.53 o
  11   4   0      200.98      187.41      8.43 o
  12   4   0      278.19      280.02     12.57 o
  13   4   0        0.11       -3.93      4.89 o
  14   4   0       22.79       10.55      6.67 o
  15   4   0       36.23       30.30     10.39 o
  16   4   0        2.21        5.66      9.82 o
  17   4   0       11.54       19.58     11.01 o
   1   5   0     7308.78     7016.02     61.82 o
   2   5   0     3281.29     3388.13     27.99 o
   3   5   0     3717.23     3368.20     29.13 o
   4   5   0      113.87      149.24      2.52 o
   5   5   0     3827.90     4115.52     34.10 o
   6   5   0      119.37      155.87      3.52 o
   7   5   0      232.16      235.75      4.40 o
   8   5   0      279.40      263.55      5.39 o
   9   5   0      363.10      370.10      6.80 o
  10   5   0       17.22       10.74      2.99 o
  11   5   0       95.67       67.09      5.09 o
  12   5   0        2.60        1.84      4.06 o
  13   5   0        3.13        1.95      5.24 o
  14   5   0        3.39       -6.28      6.28 o
  15   5   0       86.08      115.15     13.52 o
  16   5   0       11.90        9.41     10.11 o
  17   5   0       11.45       -5.31     26.73 o
   0   6   0      279.29      247.85      3.55 o
   1   6   0     1635.62     1729.27     16.83 o
   2   6   0     2658.18     2434.27     23.72 o
   3   6   0    11547.08    12734.63    110.87 o
   4   6   0     3365.46     3728.85     35.74 o
   5   6   0       19.37       21.71      1.69 o
   6   6   0      691.75      723.28      8.07 o
   7   6   0      364.62      444.51      6.51 o
   8   6   0      134.65      128.45      3.65 o
   9   6   0      585.29      558.77      8.47 o
  10   6   0        1.28        0.21      3.03 o
  11   6   0        7.60        6.65      3.60 o
  12   6   0       54.57       60.27      8.10 o
  13   6   0       36.60       49.58      6.52 o
  14   6   0        9.82       14.05      7.26 o
  15   6   0       41.88       62.70     11.98 o
  16   6   0       82.26       92.74     13.52 o
  17   6   0       66.48       81.28     13.96 o
   1   7   0       52.35       57.88      3.08 o
   2   7   0     8874.30     9263.21     85.81 o
   3   7   0     3926.36     3945.70     35.66 o
   4   7   0      516.88      567.92      6.63 o
   5   7   0     1096.26     1132.11     12.56 o
   6   7   0       13.78       16.45      1.55 o
   7   7   0      155.71      166.33      3.87 o
   8   7   0     1082.29     1213.50     13.62 o
   9   7   0      772.85      783.64     13.00 o
  10   7   0      186.59      185.26      6.37 o
  11   7   0      914.05      964.54     18.67 o
  12   7   0      130.30      159.48     10.35 o
  13   7   0       12.48        7.69      5.49 o
  14   7   0        2.43       13.33      7.14 o
  15   7   0        0.11       -4.17      7.70 o
  16   7   0        3.03        6.93     12.27 o
  17   7   0        0.47       -4.40     13.21 o
   0   8   0      154.19      183.21      4.23 o
   1   8   0      149.80      199.89      3.02 o
   2   8   0     7463.11     7395.87     68.86 o
   3   8   0       80.87       90.92      2.85 o
   4   8   0     1278.01     1325.77     14.47 o
   5   8   0       28.55       25.40      1.60 o
   6   8   0     1087.09     1146.14     13.74 o
   7   8   0      101.61      105.46      3.55 o
   8   8   0       21.77       36.11      2.88 o
   9   8   0       25.72       15.78      2.79 o
  10   8   0      122.73      115.35      5.32 o
  11   8   0      208.41      195.22      8.74 o
  12   8   0       39.59       52.27      7.10 o
  13   8   0      145.85      169.12     11.84 o
  14   8   0       20.54        7.89     14.91 o
  15   8   0       18.87       14.99      9.56 o
  16   8   0        6.48       -0.63     11.95 o
   1   9   0     1853.99     2021.78     18.79 o
   2   9   0       25.01        9.00      1.93 o
   3   9   0      658.35      690.62      8.20 o
   4   9   0      564.50      502.97      6.74 o
   5   9   0       26.12       10.79      1.76 o
   6   9   0      147.57      159.65      4.07 o
   7   9   0      233.81      235.92      5.26 o
   8   9   0     1253.40     1245.14     16.46 o
   9   9   0      275.61      246.22      8.20 o
  10   9   0      244.20      211.06      7.78 o
  11   9   0       11.00        8.80      5.72 o
  12   9   0       68.28       46.50      9.25 o
  13   9   0       14.21       -2.28      9.55 o
  14   9   0       59.34       59.79     10.24 o
  15   9   0       51.55       40.74     11.09 o
  16   9   0        2.51        0.00     13.84 o
   0  10   0      817.62      771.81     16.16 o
   1  10   0      409.84      374.10      5.39 o
   2  10   0     1177.12     1205.27     14.58 o
   3  10   0     2020.84     2160.13     21.74 o
   4  10   0     1404.27     1455.87     17.63 o
   5  10   0      177.97      189.86      4.18 o
   6  10   0      160.95      192.05      4.72 o
   7  10   0      630.59      668.31     11.17 o
   8  10   0      339.30      374.14      7.74 o
   9  10   0      168.95      156.89      6.88 o
  10  10   0      257.74      234.48     16.49 o
  11  10   0       30.26       35.76      6.84 o
  12  10   0      129.02      133.02     10.23 o
  13  10   0       73.62       91.34     11.64 o
  14  10   0       50.84       36.68     10.20 o
  15  10   0       13.72       19.85     14.47 o
  16  10   0       16.48       33.97     15.73 o
   1  11   0     1056.68     1086.51     11.66 o
   2  11   0     1403.03     1425.95     16.84 o
   3  11   0       15.62       14.43      2.83 o
   4  11   0      710.19      639.13      8.22 o
   5  11   0      590.09      547.97      7.74 o
   6  11   0      899.74      855.47     12.69 o
   7  11   0      209.02      178.72      5.67 o
   8  11   0     1063.37     1017.90     21.37 o
   9  11   0      421.25      378.16     12.10 o
  10  11   0       14.65       21.98      6.10 o
  11  11   0       90.03      101.66      8.97 o
  12  11   0       11.64       28.60      8.60 o
  13  11   0        1.91        8.21      8.15 o
  14  11   0       33.24       42.30     12.27 o
  15  11   0        0.01        5.27      9.31 o
  16  11   0       11.74       -3.77     13.21 o
   0  12   0       65.36       72.23      3.61 o
   1  12   0        9.40       14.99      2.05 o
   2  12   0      147.82      159.96      6.12 o
   3  12   0       83.02       72.34      3.41 o
   4  12   0      260.34      281.72      5.14 o
   5  12   0       62.34       66.05      3.16 o
   6  12   0       57.43       53.81      3.37 o
   7  12   0        2.06       -2.70      2.70 o
   8  12   0      114.27      115.64      5.68 o
   9  12   0      121.16      141.74     23.90 o
  10  12   0      208.72      225.59     13.43 o
  11  12   0        2.28       -6.35      6.35 o
  12  12   0        8.24        9.71     11.32 o
  13  12   0       25.01       35.07      9.66 o
  14  12   0       58.40       29.29     17.93 o
  15  12   0        9.74       13.30      9.76 o
   1  13   0      468.06      505.06      8.73 o
   2  13   0        0.13       -1.55      1.55 o
   3  13   0      140.34      135.56      3.67 o
   4  13   0       20.44       18.43      2.46 o
   5  13   0      241.01      260.25      6.52 o
   6  13   0      236.88      227.83      6.42 o
   7  13   0      248.86      195.75      6.77 o
   8  13   0       51.12       45.84      6.02 o
   9  13   0      174.85      204.60     12.39 o
  10  13   0       70.37       70.01      8.73 o
  11  13   0       26.84       36.82      9.44 o
  12  13   0        0.03       14.86      8.01 o
  13  13   0        2.67       -3.49      7.86 o
  14  13   0        0.14       -5.66      8.49 o
  15  13   0       55.87       76.49     13.14 o
   0  14   0      104.73      108.44      5.68 o
   1  14   0       62.39       71.89      3.30 o
   2  14   0      111.97      113.61      4.45 o
   3  14   0      200.27      208.33      4.86 o
   4  14   0      334.51      378.18      9.95 o
   5  14   0        3.10        1.09      2.78 o
   6  14   0       46.29       57.85      4.26 o
   7  14   0        7.12        3.30      3.54 o
   8  14   0      251.43      213.77     22.96 o
   9  14   0      170.38      152.39     11.16 o
  10  14   0       55.07       45.09      8.14 o
  11  14   0       17.73        9.84      7.21 o
  12  14   0       23.93       16.07      8.31 o
  13  14   0        6.22        6.70      8.60 o
  14  14   0       28.77       36.48     10.43 o
   1  15   0      647.55      665.57     13.45 o
   2  15   0       69.71       71.55      3.66 o
   3  15   0      326.44      340.53      8.52 o
   4  15   0      164.08      149.82      5.86 o
   5  15   0       24.17       13.27      5.92 o
   6  15   0        6.82        7.25      3.33 o
   7  15   0        0.16        0.69      4.40 o
   8  15   0        1.63        2.01      5.23 o
   9  15   0      205.85      175.84     12.58 o
  10  15   0        3.53        0.63     13.84 o
  11  15   0        0.50        4.12      9.12 o
  12  15   0       35.64       23.81      8.26 o
  13  15   0       56.85       74.69     11.16 o
  14  15   0       20.11       23.11     16.67 o
   0  16   0      219.73      206.10      8.19 o
   1  16   0       96.12      106.12      4.45 o
   2  16   0       13.67       14.66      3.47 o
   3  16   0      511.29      474.34     12.53 o
   4  16   0        2.88       -1.37      3.29 o
   5  16   0       37.09       46.15      5.84 o
   6  16   0        9.03        1.54      3.30 o
   7  16   0      164.94      177.79     26.73 o
   8  16   0       95.85      105.52      8.48 o
   9  16   0      267.65      296.46     14.54 o
  10  16   0      210.90      251.23     13.96 o
  11  16   0       25.23       25.77      7.80 o
  12  16   0        6.40        7.17      7.80 o
  13  16   0       47.57       48.37     10.24 o
   1  17   0       12.73       13.21      4.16 o
   2  17   0      343.76      363.82      9.60 o
   3  17   0       38.73       36.03      4.40 o
   4  17   0        2.39       -1.05      3.42 o
   5  17   0        0.80        0.97      3.78 o
   6  17   0       33.52        9.65      4.50 o
   7  17   0        5.14       -0.39      9.75 o
   8  17   0      261.40      292.41     13.34 o
   9  17   0      231.84      247.51     14.78 o
  10  17   0        2.62       13.34      7.33 o
  11  17   0       23.20       27.39      7.90 o
  12  17   0       26.11       49.54     25.48 o
   0  18   0      389.69      334.02     18.87 o
   1  18   0        5.50        0.24      4.65 o
   2  18   0        1.70        0.26      4.65 o
   3  18   0       24.40       19.84      5.33 o
   4  18   0       39.21       45.19     14.15 o
   5  18   0       11.47       10.27      4.50 o
   6  18   0       20.26       26.37      5.66 o
   7  18   0        6.66        3.77      5.06 o
   8  18   0       28.22       28.01     11.01 o
   9  18   0        9.99        8.37      6.13 o
  10  18   0       58.12       56.12      8.25 o
  11  18   0        3.67       -4.29      7.55 o
  12  18   0       34.82       48.42     12.27 o
   1  19   0       39.72       41.35      6.63 o
   2  19   0      247.51      247.22     12.08 o
   3  19   0      272.00      268.72     11.75 o
   4  19   0       10.25        0.82     11.01 o
   5  19   0       20.22       15.28      5.12 o
   6  19   0       63.12       91.84     15.73 o
   7  19   0       43.31       42.72      5.73 o
   8  19   0        0.24        0.41      5.16 o
   9  19   0      129.90      146.56     10.28 o
  10  19   0       83.13       88.21     18.87 o
  11  19   0       55.05       81.11      9.71 o
   0  20   0       29.78       18.87      8.81 o
   1  20   0       18.90       12.93      9.44 o
   2  20   0        2.10        8.23      5.44 o
   3  20   0        9.49       16.29      5.70 o
   4  20   0       49.40       58.84      6.55 o
   5  20   0        3.64        1.26     10.69 o
   6  20   0        1.62       -5.03     10.69 o
   7  20   0        8.25       13.21     11.95 o
   8  20   0        3.88       -2.52     11.95 o
   9  20   0       63.69      124.55     20.13 o
  10  20   0       97.24      106.58     16.04 o
   1  21   0        8.11        8.52      6.44 o
   2  21   0        3.02       -5.41      5.44 o
   3  21   0       20.88       27.79      5.99 o
   4  21   0        0.56       -4.19      5.00 o
   5  21   0       70.13       84.29     15.73 o
   6  21   0       38.30       41.52     14.47 o
   7  21   0        1.34       -3.77     11.95 o
   8  21   0        8.98       -6.29     11.95 o
   9  21   0       36.12       43.40     16.36 o
   0  22   0       41.29       36.48     10.06 o
   1  22   0        4.91        6.03      6.35 o
   2  22   0        0.19        5.44      6.92 o
   3  22   0       12.92       14.59      6.28 o
   4  22   0       74.51       82.52      7.26 o
   5  22   0        3.75       -2.52     11.95 o
   6  22   0       19.28       13.21     13.84 o
   7  22   0      146.10      153.49     22.65 o
   8  22   0        0.12      -11.32     11.32 o
   1  23   0       45.06       52.50      8.15 o
   2  23   0        7.17        4.89      6.50 o
   3  23   0        1.12        1.85      5.99 o
   4  23   0        7.11        0.63     12.58 o
   5  23   0       51.07       66.68     15.73 o
   6  23   0       25.33       -7.55     13.21 o
   0  24   0        0.28       -5.66      9.44 o
   1  24   0       13.07       30.73      7.70 o
   2  24   0       14.51       17.42      6.95 o
   3  24   0        0.38       -0.02      6.06 o
   4  24   0        4.52       13.84     13.84 o
 -18   1   1        4.45       12.57     11.73 o
 -17   1   1        2.32       -9.05      9.05 o
 -16   1   1        4.31       15.17      8.31 o
 -15   1   1        3.28       -5.48      5.65 o
 -14   1   1       69.85       67.32      7.38 o
 -13   1   1        1.97       -1.20      6.63 o
 -12   1   1      156.55      152.80      6.99 o
 -11   1   1      230.37      230.20      6.76 o
 -10   1   1       12.21        9.36      2.85 o
  -9   1   1     1167.81     1152.15     14.41 o
  -8   1   1       12.77       18.81      2.13 o
  -7   1   1      454.12      446.55      6.55 o
  -6   1   1      620.56      643.86      7.58 o
  -5   1   1      270.48      269.67      3.62 o
  -4   1   1    12894.20    12583.98     89.69 o
  -3   1   1    17486.73    18237.84    139.04 o
  -2   1   1     2285.79     2508.83     21.67 o
  -1   1   1      862.63      778.74     31.64 o
   1   1   1    14284.33    12692.08    349.23 o
   2   1   1     1793.99     2057.44     14.79 o
   3   1   1     1230.79     1266.32      9.69 o
   4   1   1     1000.24      970.57      8.21 o
   5   1   1      954.14      846.55      7.93 o
   6   1   1     1368.42     1333.05     12.32 o
   7   1   1      241.59      272.92      4.83 o
   8   1   1       48.26       44.02      2.51 o
   9   1   1      123.02      120.57      4.01 o
  10   1   1      670.97      700.28     10.21 o
  11   1   1      784.83      782.89     12.10 o
  12   1   1       21.73       27.30      4.50 o
  13   1   1       17.07        3.77      5.72 o
  14   1   1       10.30        2.06      5.23 o
  15   1   1       40.57       46.47      7.66 o
  16   1   1        6.26        4.52     10.45 o
  17   1   1        0.12       12.58      9.66 o
 -17   2   1        7.42       11.34     10.45 o
 -16   2   1      119.59      151.47     19.81 o
 -15   2   1        1.27       -5.72     10.99 o
 -14   2   1       93.41      125.12      9.19 o
 -13   2   1       50.13       47.93      5.23 o
 -12   2   1      352.15      353.08     12.52 o
 -11   2   1     1201.40     1139.51     16.24 o
 -10   2   1      223.79      200.65      5.57 o
  -9   2   1      141.66      130.71      4.25 o
  -8   2   1     2282.89     2239.71     23.84 o
  -7   2   1       44.64       65.36      2.66 o
  -6   2   1      961.48      873.82      9.47 o
  -5   2   1      307.18      235.44      3.33 o
  -4   2   1     2699.96     2712.31     21.13 o
  -3   2   1     2239.68     2249.34     18.92 o
  -2   2   1     1083.37     1138.21      9.45 o
  -1   2   1     2430.45     2442.41     29.67 o
   0   2   1     8238.17     8299.00     90.22 o
   1   2   1     3658.26     3818.81     36.15 o
   2   2   1     1994.19     1924.96     15.48 o
   3   2   1      483.72      588.48      5.10 o
   4   2   1     1505.17     1661.27     13.10 o
   5   2   1      972.31      961.12      8.79 o
   6   2   1      401.06      352.24      4.98 o
   7   2   1      713.84      691.21      8.42 o
   8   2   1       37.70       35.95      2.37 o
   9   2   1      477.71      492.73      7.55 o
  10   2   1        0.04        0.22      2.47 o
  11   2   1       18.96       11.92      3.21 o
  12   2   1        0.35       -3.16      3.61 o
  13   2   1        4.74        7.48      4.59 o
  14   2   1        5.26       10.94      7.54 o
  15   2   1       11.10       20.85      7.59 o
  16   2   1       12.77       24.97     26.11 o
  17   2   1       27.40       35.34     12.18 o
 -17   3   1       27.31       51.69     30.19 o
 -16   3   1        4.10        9.23     10.00 o
 -15   3   1        5.85        0.17      8.22 o
 -14   3   1       38.72       44.71     10.53 o
 -13   3   1       95.05      112.97      7.13 o
 -12   3   1       51.01       31.13      4.68 o
 -11   3   1      778.20      690.23     13.76 o
 -10   3   1      196.70      235.20      6.02 o
  -9   3   1     1890.62     1828.74     20.64 o
  -8   3   1       22.53       22.52      2.34 o
  -7   3   1     3076.00     3086.12     30.96 o
  -6   3   1     1249.69     1269.69     13.29 o
  -5   3   1        8.04       44.51      1.71 o
  -4   3   1      107.18      102.90      2.21 o
  -3   3   1    14186.41    14685.93    112.54 o
  -2   3   1        0.48        1.73      0.56 o
  -1   3   1    11033.56    11293.59    159.70 o
   0   3   1     2243.40     2222.70     21.42 o
   1   3   1     3974.54     4174.17     39.19 o
   2   3   1      361.17      373.66      3.94 o
   3   3   1     2225.52     2047.86     15.46 o
   4   3   1     4007.18     4386.97     32.09 o
   5   3   1      794.61      730.06      7.66 o
   6   3   1      362.58      478.11      5.94 o
   7   3   1      506.20      519.10      7.03 o
   8   3   1       93.18      105.30      4.56 o
   9   3   1      248.20      255.12      5.69 o
  10   3   1       11.97        2.69      2.63 o
  11   3   1      117.11       88.13      5.26 o
  12   3   1       37.64       31.96      4.41 o
  13   3   1      111.98      118.33      9.51 o
  14   3   1       92.07      117.84     10.38 o
  15   3   1       41.65       34.85     11.54 o
  16   3   1       61.22      122.52     17.61 o
  17   3   1        4.46       -0.94      9.79 o
 -17   4   1       11.46       15.28     23.90 o
 -16   4   1       39.75       47.68     12.08 o
 -15   4   1       50.68       54.71     10.84 o
 -14   4   1      134.48      131.08     10.33 o
 -13   4   1      111.62      107.24      7.16 o
 -12   4   1      250.62      259.05      8.76 o
 -11   4   1      683.77      730.07     14.21 o
 -10   4   1      659.40      722.24     11.13 o
  -9   4   1      570.48      546.89      8.73 o
  -8   4   1     4336.26     4474.62     44.19 o
  -7   4   1      397.12      393.66      7.46 o
  -6   4   1     1070.75     1311.28     14.31 o
  -5   4   1     2838.67     2789.24     25.86 o
  -4   4   1     8254.20     8422.42     67.73 o
  -3   4   1     1509.53     1307.96     12.09 o
  -2   4   1    30334.51    29671.14    310.64 o
  -1   4   1     3851.60     3707.69     43.86 o
   0   4   1     5022.52     5231.11     46.74 o
   1   4   1    64408.40    60078.81    745.90 o
   2   4   1     4217.94     4185.90     31.55 o
   3   4   1        1.93       18.15      1.10 o
   4   4   1      311.54      361.90      4.27 o
   5   4   1     6512.27     7019.57     56.52 o
   6   4   1       72.99       74.75      2.27 o
   7   4   1      281.49      344.76      6.09 o
   8   4   1       35.92       45.30      2.69 o
   9   4   1        3.64       -2.04      2.04 o
  10   4   1      634.41      622.12     10.09 o
  11   4   1       38.26       53.09      4.58 o
  12   4   1      167.37      150.51      9.14 o
  13   4   1      181.25      178.83      8.69 o
  14   4   1        3.20        5.10      6.17 o
  15   4   1       52.73       38.25     11.09 o
  16   4   1        3.17       20.26     10.89 o
  17   4   1       81.05       95.89     18.87 o
 -17   5   1        4.05        9.77     10.84 o
 -16   5   1       62.42       33.02     11.12 o
 -15   5   1       22.85       17.95      9.56 o
 -14   5   1       11.91        4.34     10.69 o
 -13   5   1      179.72      184.99      8.69 o
 -12   5   1       12.52       10.54      4.80 o
 -11   5   1       98.21       80.00      5.23 o
 -10   5   1      112.80       94.18      4.56 o
  -9   5   1      570.02      576.47      9.58 o
  -8   5   1     1327.15     1248.87     14.83 o
  -7   5   1      970.71      913.98     11.14 o
  -6   5   1     5244.77     5566.43     52.51 o
  -5   5   1     1327.74     1182.62     11.08 o
  -4   5   1       76.11       78.20      1.75 o
  -3   5   1      472.60      467.14      5.48 o
  -2   5   1     3657.02     3629.55     42.59 o
  -1   5   1      876.16      985.73     12.44 o
   0   5   1     4236.70     4600.79     39.04 o
   1   5   1    21851.92    22123.73    184.87 o
   2   5   1     7302.46     7378.58     62.11 o
   3   5   1      606.47      654.13      6.52 o
   4   5   1     7443.21     7728.31     68.01 o
   5   5   1      326.00      338.71      4.52 o
   6   5   1     2284.08     2427.44     22.24 o
   7   5   1     1795.86     1683.44     16.61 o
   8   5   1      100.40       85.69      3.33 o
   9   5   1     1320.56     1296.12     15.20 o
  10   5   1      229.57      198.53      6.70 o
  11   5   1      196.80      175.51      6.63 o
  12   5   1       42.33       34.20      4.94 o
  13   5   1       67.57       59.06      7.08 o
  14   5   1        0.79       -5.69      6.41 o
  15   5   1       46.32       58.13     22.65 o
  16   5   1       13.26        4.97     10.65 o
  17   5   1       75.45       58.12     13.77 o
 -17   6   1        2.61        4.58     10.57 o
 -16   6   1        0.26       -4.59      9.49 o
 -15   6   1       26.71       24.95     10.39 o
 -14   6   1      189.82      216.56     14.79 o
 -13   6   1       15.26       12.89      5.61 o
 -12   6   1        5.41        0.51      4.54 o
 -11   6   1        0.68       -0.55      3.35 o
 -10   6   1       26.36       18.73      3.78 o
  -9   6   1        0.19       -1.09      2.13 o
  -8   6   1        5.29        4.60      1.98 o
  -7   6   1     1257.11     1224.63     13.22 o
  -6   6   1      933.76      957.33      9.99 o
  -5   6   1     1203.09     1212.90     11.88 o
  -4   6   1     5737.28     5778.71     54.66 o
  -3   6   1     5151.19     5144.26     44.15 o
  -2   6   1       69.85       74.49      3.23 o
  -1   6   1      800.68      706.29      8.53 o
   0   6   1     1954.83     1964.02     16.40 o
   1   6   1     4029.88     4001.09     35.70 o
   2   6   1     1040.25     1035.31      9.88 o
   3   6   1     8288.01     8465.68     70.99 o
   4   6   1       14.05       16.91      1.55 o
   5   6   1     1325.37     1547.00     14.92 o
   6   6   1      858.27      820.61      9.56 o
   7   6   1        0.61       -1.60      1.60 o
   8   6   1      575.00      560.29      7.74 o
   9   6   1      397.46      369.71      6.91 o
  10   6   1     1121.21     1045.44     16.41 o
  11   6   1      316.50      286.64      8.95 o
  12   6   1      381.95      396.68     12.09 o
  13   6   1        4.68       -4.78      6.97 o
  14   6   1      109.96      160.09     17.42 o
  15   6   1        6.32        9.67      9.11 o
  16   6   1        1.98        6.10      9.56 o
  17   6   1        3.26       -3.72     10.65 o
 -17   7   1       10.11        7.82     10.73 o
 -16   7   1        4.26       -7.50      8.60 o
 -15   7   1       11.02       17.15      9.11 o
 -14   7   1        8.50       13.56      7.79 o
 -13   7   1        8.40       -4.46      4.98 o
 -12   7   1       88.63       98.32      7.21 o
 -11   7   1       82.04       90.90      5.85 o
 -10   7   1      762.13      776.40     14.17 o
  -9   7   1       23.16       19.65      2.91 o
  -8   7   1       24.28       27.56      2.21 o
  -7   7   1     1631.11     1692.84     17.18 o
  -6   7   1     2437.19     2499.64     23.83 o
  -5   7   1      515.38      561.25      7.22 o
  -4   7   1      190.77      219.83      3.81 o
  -3   7   1     1558.37     1853.51     26.49 o
  -2   7   1     1525.84     1868.44     23.26 o
  -1   7   1      145.72      122.08      2.57 o
   0   7   1      701.87      668.55      6.87 o
   1   7   1      788.08      725.15      8.33 o
   2   7   1      492.52      674.35      7.41 o
   3   7   1     1520.82     1615.75     15.04 o
   4   7   1      146.53      125.72      2.77 o
   5   7   1      319.93      290.12      4.75 o
   6   7   1     1553.14     1456.96     17.10 o
   7   7   1     1208.62     1261.00     13.76 o
   8   7   1      133.48      135.77      5.03 o
   9   7   1      202.98      193.91      5.92 o
  10   7   1      279.17      321.10      8.49 o
  11   7   1        3.36        0.37      5.48 o
  12   7   1        2.32        7.38      4.58 o
  13   7   1        7.34       20.99     12.40 o
  14   7   1        0.00        1.74      6.98 o
  15   7   1        0.04       -1.20      9.05 o
  16   7   1        0.34       -2.47      9.37 o
 -17   8   1        0.78       32.08     14.47 o
 -16   8   1       21.91       19.11     16.04 o
 -15   8   1       52.34       39.76     10.65 o
 -14   8   1       18.88       17.89      7.57 o
 -13   8   1       31.11       30.84     12.45 o
 -12   8   1        0.04        4.09      4.59 o
 -11   8   1      141.24      137.85      6.81 o
 -10   8   1       94.33       94.97      5.14 o
  -9   8   1      708.85      714.00     11.92 o
  -8   8   1      187.34      197.17      5.82 o
  -7   8   1       66.30       64.43      3.34 o
  -6   8   1       70.16       59.96      2.64 o
  -5   8   1      530.04      538.46      8.11 o
  -4   8   1      545.43      535.80      6.84 o
  -3   8   1       23.41       21.09      2.39 o
  -2   8   1        9.35        6.37      1.71 o
  -1   8   1      434.89      443.71      5.62 o
   0   8   1       77.51       77.80      2.23 o
   1   8   1        0.20       -0.84      0.84 o
   2   8   1     1333.37     1777.08     19.04 o
   3   8   1       91.06       81.64      2.39 o
   4   8   1      289.32      345.90      5.20 o
   5   8   1        1.46       -0.86      1.48 o
   6   8   1       79.58       80.81      3.00 o
   7   8   1     1458.01     1514.87     17.22 o
   8   8   1      327.27      325.33      7.58 o
   9   8   1      114.16      117.20      4.64 o
  10   8   1      115.23      103.05      5.64 o
  11   8   1        0.07       -4.74      4.74 o
  12   8   1       49.37       65.92      6.23 o
  13   8   1       21.58       30.36      7.72 o
  14   8   1        5.40       -4.74      6.70 o
  15   8   1       20.20       23.99     10.11 o
  16   8   1        9.84        8.18     12.58 o
 -16   9   1        6.00       11.32     12.58 o
 -15   9   1        0.09        7.19      8.86 o
 -14   9   1       51.92       65.08      9.34 o
 -13   9   1       10.16        0.65      6.39 o
 -12   9   1       31.93       25.40      5.29 o
 -11   9   1       95.09       76.18      6.16 o
 -10   9   1      145.90      134.27      6.20 o
  -9   9   1      667.34      611.02     11.21 o
  -8   9   1       12.32        3.69      2.49 o
  -7   9   1       18.65       22.65      2.15 o
  -6   9   1      337.57      358.65      6.21 o
  -5   9   1      448.77      407.92      5.72 o
  -4   9   1       19.09       32.35      1.76 o
  -3   9   1     2872.89     2911.41     56.02 o
  -2   9   1    13590.48    13770.21    144.25 o
  -1   9   1      114.63      144.30      2.76 o
   0   9   1      107.10       89.76      2.22 o
   1   9   1       16.61        8.67      1.38 o
   2   9   1      787.39      820.18     10.03 o
   3   9   1       81.89       64.17      2.20 o
   4   9   1      539.19      526.40      6.98 o
   5   9   1        2.79       -1.04      1.56 o
   6   9   1      160.59      154.11      4.38 o
   7   9   1       10.78       12.67      3.22 o
   8   9   1      384.58      347.43      8.41 o
   9   9   1      518.53      547.46     12.47 o
  10   9   1       30.30       19.09      5.36 o
  11   9   1       14.58       13.11      4.48 o
  12   9   1        8.46       -1.85      4.37 o
  13   9   1       69.12       81.18      9.29 o
  14   9   1       19.08       17.50      9.56 o
  15   9   1        5.05        0.76      8.67 o
  16   9   1        8.71       -1.89     13.84 o
 -16  10   1        1.28      -11.95     11.95 o
 -15  10   1        0.05        8.81      8.76 o
 -14  10   1        0.23       -5.03     10.69 o
 -13  10   1        1.88       -2.44      6.29 o
 -12  10   1       19.35       20.66      6.73 o
 -11  10   1       63.63       63.84      9.71 o
 -10  10   1       80.79       88.20      7.77 o
  -9  10   1      395.46      403.10     11.14 o
  -8  10   1       36.40       25.60      2.92 o
  -7  10   1      967.53      898.85     13.64 o
  -6  10   1       45.12       41.42      2.21 o
  -5  10   1      491.29      496.71      7.59 o
  -4  10   1      626.24      633.02     13.65 o
  -3  10   1        0.93       -2.35      2.35 o
  -2  10   1      199.23      200.33      4.19 o
  -1  10   1     2534.36     2651.06     27.10 o
   0  10   1     1708.35     1783.93     16.91 o
   1  10   1      381.50      364.63      5.48 o
   2  10   1      638.80      583.42      8.37 o
   3  10   1       43.11       53.66      2.55 o
   4  10   1     1072.19     1030.23     11.47 o
   5  10   1      499.59      481.52      7.02 o
   6  10   1      192.31      182.28      7.61 o
   7  10   1      288.12      308.01      7.41 o
   8  10   1        5.91        8.03      2.59 o
   9  10   1      246.74      254.47      9.38 o
  10  10   1        6.20        5.98      4.96 o
  11  10   1      249.86      280.42     11.78 o
  12  10   1       69.15       64.74      7.45 o
  13  10   1        0.77      -12.27     12.27 o
  14  10   1       18.35       13.64     23.59 o
  15  10   1       39.74       37.43     10.68 o
  16  10   1        9.38        5.03     14.47 o
 -16  11   1        0.62        8.81     13.84 o
 -15  11   1        1.75        7.07     12.27 o
 -14  11   1        0.19       -7.77      7.77 o
 -13  11   1       41.48       29.14      8.92 o
 -12  11   1       42.76       36.51      8.46 o
 -11  11   1        6.28        2.24      5.61 o
 -10  11   1      139.88      111.44      8.33 o
  -9  11   1        3.70        6.53      4.80 o
  -8  11   1       73.16       50.89      3.94 o
  -7  11   1      192.25      194.42      5.32 o
  -6  11   1        0.64       -1.80      2.38 o
  -5  11   1      130.60      140.88      3.59 o
  -4  11   1      498.56      519.54     12.35 o
  -3  11   1      168.00      179.38      6.55 o
  -2  11   1       48.62       57.63      2.83 o
  -1  11   1      646.35      627.80     10.43 o
   0  11   1        0.09       -0.04      1.76 o
   1  11   1       47.88       66.54      2.60 o
   2  11   1      288.81      304.15      6.07 o
   3  11   1      230.87      214.57      4.67 o
   4  11   1       13.40       10.13      1.86 o
   5  11   1      723.71      773.09     10.14 o
   6  11   1      724.18      706.43     11.34 o
   7  11   1       95.70      107.40      4.66 o
   8  11   1      850.08      895.01     15.89 o
   9  11   1      730.32      677.14     16.79 o
  10  11   1      390.15      342.57     14.27 o
  11  11   1       99.93      108.49     11.04 o
  12  11   1       22.71       30.95      8.86 o
  13  11   1        0.17       10.38      8.45 o
  14  11   1       16.05       29.02     16.36 o
  15  11   1       67.45       67.71     21.07 o
 -15  12   1        1.22       10.14      9.05 o
 -14  12   1        5.61       -3.52     13.21 o
 -13  12   1       49.84       49.57      9.66 o
 -12  12   1       22.19       17.82     13.84 o
 -11  12   1        3.73       -1.51      6.28 o
 -10  12   1       24.06       27.16      7.09 o
  -9  12   1       67.58       77.27      8.03 o
  -8  12   1      176.63      164.09      6.49 o
  -7  12   1      184.73      155.69      7.36 o
  -6  12   1       72.07       63.70      3.68 o
  -5  12   1       96.30      108.93      3.85 o
  -4  12   1       16.08       23.69      3.99 o
  -3  12   1      170.43      154.98      4.02 o
  -2  12   1       19.47       23.24      1.56 o
  -1  12   1       12.42       15.04      1.62 o
   0  12   1      436.80      487.19      8.90 o
   1  12   1       13.51       13.66      1.99 o
   2  12   1      204.03      228.88      5.34 o
   3  12   1       27.01       38.67      5.08 o
   4  12   1     1029.43      975.00     12.71 o
   5  12   1      260.29      231.40      5.75 o
   6  12   1      105.31      105.83      4.48 o
   7  12   1      211.12      183.97      6.76 o
   8  12   1      814.87      785.73     17.70 o
   9  12   1      172.86      148.00      9.33 o
  10  12   1        4.22       -5.34      5.34 o
  11  12   1        8.81       10.84      6.48 o
  12  12   1       29.41       40.38      9.06 o
  13  12   1       36.65       47.60     14.47 o
  14  12   1        2.42       -7.09      8.18 o
  15  12   1        5.83       -9.15     12.90 o
 -15  13   1        1.50        0.12      9.05 o
 -14  13   1      141.55      149.60     42.46 o
 -13  13   1       36.17       26.64      8.76 o
 -12  13   1       76.63       94.45     10.88 o
 -11  13   1        0.79       -1.80      6.50 o
 -10  13   1       53.05       43.98     10.69 o
  -9  13   1      439.53      437.51     17.06 o
  -8  13   1      255.13      245.12      9.11 o
  -7  13   1       31.10       40.45      4.11 o
  -6  13   1      595.40      524.32     10.31 o
  -5  13   1      790.11      740.08     12.56 o
  -4  13   1      209.85      198.52      8.06 o
  -3  13   1      159.47      168.30      5.25 o
  -2  13   1       51.63       52.96      2.32 o
  -1  13   1     1565.68     1592.21     16.56 o
   0  13   1       74.34       67.54      3.06 o
   1  13   1      378.76      373.91      6.88 o
   2  13   1       70.71       71.42      4.12 o
   3  13   1       51.49       48.87      2.97 o
   4  13   1       22.87       18.55      2.67 o
   5  13   1     1091.52     1040.59     15.87 o
   6  13   1       18.46       31.29      3.64 o
   7  13   1      388.12      344.45     11.10 o
   8  13   1      161.19      131.75      8.39 o
   9  13   1       73.76       67.56      7.35 o
  10  13   1        0.73       -0.37      5.80 o
  11  13   1      119.17      127.69     10.06 o
  12  13   1        1.01       -0.87      7.41 o
  13  13   1      125.45      120.53     19.50 o
  14  13   1       29.11       14.86     11.64 o
  15  13   1       29.74       34.38     11.18 o
 -14  14   1       64.63       58.53     10.82 o
 -13  14   1        9.26       11.54      8.15 o
 -12  14   1       32.97       33.52      8.46 o
 -11  14   1       21.06       25.34      7.43 o
 -10  14   1      152.33      170.50     17.30 o
  -9  14   1       59.86       57.89     11.32 o
  -8  14   1       14.54       17.84      5.33 o
  -7  14   1        0.04        5.91      2.94 o
  -6  14   1       18.31       25.55      4.50 o
  -5  14   1      459.09      453.95     17.78 o
  -4  14   1        1.21        0.31      5.35 o
  -3  14   1      261.09      282.27      6.72 o
  -2  14   1      511.71      488.48      7.79 o
  -1  14   1      340.50      358.65      6.31 o
   0  14   1       50.22       36.07      2.64 o
   1  14   1     1329.18     1371.23     17.09 o
   2  14   1      150.64      165.11      4.71 o
   3  14   1      630.72      653.87     11.09 o
   4  14   1      168.56      133.38      5.54 o
   5  14   1        6.89        3.16      2.91 o
   6  14   1      305.12      267.14      7.94 o
   7  14   1      128.03      120.95      7.92 o
   8  14   1       81.35       70.05      6.90 o
   9  14   1        6.58       19.84      5.93 o
  10  14   1        1.49        3.48      6.12 o
  11  14   1       10.61       23.90      8.01 o
  12  14   1      104.00      110.37     22.96 o
  13  14   1       15.11       17.60      9.05 o
  14  14   1       19.42       30.77     10.24 o
 -14  15   1        1.07       -0.31      8.26 o
 -13  15   1        1.07        4.29     11.01 o
 -12  15   1        6.24        5.88      9.44 o
 -11  15   1        4.30        3.00      6.50 o
 -10  15   1       15.03       15.37      9.75 o
  -9  15   1        8.57        4.18      5.50 o
  -8  15   1      167.68      174.61     17.93 o
  -7  15   1        1.59        3.01      2.96 o
  -6  15   1      160.06      175.57      7.75 o
  -5  15   1      583.17      514.55     27.68 o
  -4  15   1       16.38       26.78      6.88 o
  -3  15   1        3.00        9.21      3.06 o
  -2  15   1       16.12       24.69      3.25 o
  -1  15   1        7.59       12.40      2.25 o
   0  15   1       63.23       74.41      3.46 o
   1  15   1        1.54        7.62      3.09 o
   2  15   1      116.41      114.89      4.25 o
   3  15   1       17.81       23.32      2.84 o
   4  15   1       34.42       24.80      3.52 o
   5  15   1        2.67       -4.35      4.36 o
   6  15   1        9.95        3.36      3.94 o
   7  15   1       30.78       20.44      5.48 o
   8  15   1       47.11       34.52      6.09 o
   9  15   1        0.03       -0.25      5.56 o
  10  15   1       13.60       19.74     11.64 o
  11  15   1       11.85        3.15      6.95 o
  12  15   1        5.40        4.28      7.70 o
  13  15   1       30.92       34.63     11.01 o
  14  15   1        5.01       -3.53     11.64 o
 -13  16   1        6.22       18.52     10.69 o
 -12  16   1       22.73       35.93      8.26 o
 -11  16   1        2.01       -5.81      5.81 o
 -10  16   1        4.14        7.05      6.28 o
  -9  16   1       15.29       12.34      6.06 o
  -8  16   1       14.63       13.55      5.12 o
  -7  16   1      165.86      193.98      7.22 o
  -6  16   1       16.09       16.98     10.06 o
  -5  16   1      543.80      522.10     28.94 o
  -4  16   1        1.67       -8.18      8.18 o
  -3  16   1      191.81      179.87      6.12 o
  -2  16   1      324.76      310.38      8.46 o
  -1  16   1       93.32       88.48      4.96 o
   0  16   1        1.39        0.20      2.47 o
   1  16   1      239.39      242.63      6.32 o
   2  16   1       14.48       10.54      3.26 o
   3  16   1       90.25       89.98      4.70 o
   4  16   1      148.03      142.59      6.32 o
   5  16   1       54.60       66.73      8.59 o
   6  16   1      202.02      218.62      9.67 o
   7  16   1      246.83      264.88     11.22 o
   8  16   1       81.71       68.90      7.39 o
   9  16   1        4.00        3.76      6.86 o
  10  16   1        6.97       20.28      7.80 o
  11  16   1        5.71        1.13      7.33 o
  12  16   1        4.38        6.26      7.80 o
  13  16   1        7.30        9.83     11.64 o
 -13  17   1       11.11       10.47      8.49 o
 -12  17   1      103.44      109.64     10.67 o
 -11  17   1       23.22       26.17     10.69 o
 -10  17   1      155.54      174.88     11.14 o
  -9  17   1      160.72      157.35     22.02 o
  -8  17   1        9.87        7.13      5.35 o
  -7  17   1        1.48        7.55     10.69 o
  -6  17   1        0.13       -1.89      9.44 o
  -5  17   1        6.45        4.40      9.44 o
  -4  17   1        8.31        9.44      9.44 o
  -3  17   1        4.14       -1.01      3.07 o
  -2  17   1      272.85      262.31      8.90 o
  -1  17   1      347.37      316.51     10.44 o
   0  17   1       58.10       54.25      5.08 o
   1  17   1       36.95       36.42      4.24 o
   2  17   1       69.99       71.40      5.23 o
   3  17   1      165.70      165.19      8.05 o
   4  17   1        1.08       -3.03      4.12 o
   5  17   1       18.40       18.31      5.06 o
   6  17   1      110.09      118.10      7.78 o
   7  17   1        1.04        5.25      5.27 o
   8  17   1       70.85       66.59     11.64 o
   9  17   1        3.19        0.59      7.55 o
  10  17   1        2.37       -3.05      6.75 o
  11  17   1       11.19       20.16      8.14 o
  12  17   1        0.84       -3.83      7.25 o
 -12  18   1       10.19        6.38      9.44 o
 -11  18   1       93.91       89.91      9.30 o
 -10  18   1       66.32       75.98      8.32 o
  -9  18   1       10.54        7.17      5.20 o
  -8  18   1        5.08       -1.89     11.32 o
  -7  18   1        2.60       -9.44      9.44 o
  -6  18   1       59.67      101.28     15.10 o
  -5  18   1        7.11       -2.52      9.44 o
  -4  18   1        0.08       -4.40      8.81 o
  -3  18   1      169.23      185.75      7.21 o
  -2  18   1      158.97      163.25     14.15 o
  -1  18   1        0.01        2.92      4.83 o
   0  18   1      183.95      189.33     10.65 o
   1  18   1      429.86      409.30     15.10 o
   2  18   1        8.63        8.71      5.44 o
   3  18   1      154.10      156.00      8.60 o
   4  18   1       12.09        5.91      5.25 o
   5  18   1       82.98       77.83      6.59 o
   6  18   1      170.32      138.14      9.89 o
   7  18   1      161.85      132.97     11.64 o
   8  18   1      145.23      170.55     11.75 o
   9  18   1        4.80       -1.11      9.12 o
  10  18   1        7.51       -0.44     10.06 o
  11  18   1       12.90       -0.54      7.41 o
  12  18   1       61.99       73.37     20.76 o
 -11  19   1        0.17       -5.63      5.63 o
 -10  19   1       15.97       13.21     13.84 o
  -9  19   1       60.92       27.68     15.10 o
  -8  19   1        0.91       14.47     13.21 o
  -7  19   1        0.78      -10.06     10.69 o
  -6  19   1       30.49       44.03     13.84 o
  -5  19   1        8.73        1.89     10.69 o
  -4  19   1       92.78       84.29     14.47 o
  -3  19   1       10.93        8.39      5.03 o
  -2  19   1       43.77       34.60      6.17 o
  -1  19   1      105.59       96.86      7.86 o
   0  19   1      103.11      128.88      9.11 o
   1  19   1       11.12       13.52      5.78 o
   2  19   1       40.52       52.28      7.08 o
   3  19   1        2.36       11.35      5.70 o
   4  19   1        0.46       -1.89      5.23 o
   5  19   1        5.17        7.46      5.50 o
   6  19   1       52.68       66.21      7.52 o
   7  19   1        0.24        2.65      5.50 o
   8  19   1        5.43       -3.39      9.12 o
   9  19   1        2.94       -4.18      6.38 o
  10  19   1       13.96       25.32      8.09 o
  11  19   1        0.67       -6.70      7.04 o
 -10  20   1       60.00       61.02     18.24 o
  -9  20   1        1.90      -10.69     10.69 o
  -8  20   1        6.84       13.21     12.58 o
  -7  20   1       28.03       25.16     12.58 o
  -6  20   1        0.45       -0.63     11.32 o
  -5  20   1       26.01       20.76     11.95 o
  -4  20   1      120.62      104.42     15.73 o
  -3  20   1       30.67       38.87      5.90 o
  -2  20   1        2.81       10.79      5.33 o
  -1  20   1       10.38        8.52      5.58 o
   0  20   1       32.88       42.72      6.88 o
   1  20   1       76.91       77.74     10.69 o
   2  20   1       14.61       11.14     11.95 o
   3  20   1       20.54       26.06      9.12 o
   4  20   1       51.08       58.31      7.33 o
   5  20   1       13.54        0.91      5.42 o
   6  20   1        4.46        2.99      5.57 o
   7  20   1        1.31       -1.40      7.55 o
   8  20   1        0.00       -1.58      6.06 o
   9  20   1        2.83        7.83      6.55 o
  10  20   1       90.35       96.24     10.19 o
  -9  21   1        8.71        0.00     13.21 o
  -8  21   1       15.78       -1.89     11.95 o
  -7  21   1       45.57       41.52     15.10 o
  -6  21   1       16.43       23.27     13.21 o
  -5  21   1        0.01      -10.69     10.69 o
  -4  21   1        7.58       11.95     11.95 o
  -3  21   1       71.20       73.14      7.04 o
  -2  21   1        0.91        8.06      5.58 o
  -1  21   1        4.25       -3.22      5.98 o
   0  21   1        0.02        7.92      5.99 o
   1  21   1      144.12      132.01      9.76 o
   2  21   1        0.06       -3.24      5.73 o
   3  21   1       11.61       19.25      6.28 o
   4  21   1        4.46        4.38     10.06 o
   5  21   1       15.12       17.80      6.06 o
   6  21   1        0.02       -6.64      7.55 o
   7  21   1        1.83       -3.15      5.68 o
   8  21   1       90.06      117.03     19.50 o
   9  21   1      259.35      274.01     13.67 o
  -8  22   1        6.34       20.76     13.84 o
  -7  22   1        2.34        8.18     13.84 o
  -6  22   1       31.82       40.89     15.10 o
  -5  22   1        1.49       11.32     13.84 o
  -4  22   1        0.48        0.00     11.95 o
  -3  22   1       22.88       21.91      5.57 o
  -2  22   1       14.49        6.63      5.81 o
  -1  22   1        3.67        8.03      6.35 o
   0  22   1        0.11        0.07      5.99 o
   1  22   1       34.15       49.60      7.97 o
   2  22   1       36.71       31.82      8.81 o
   3  22   1       10.60       12.62      6.50 o
   4  22   1        3.05        2.82      5.90 o
   5  22   1       71.16       67.28      8.18 o
   6  22   1       12.36       15.43      6.29 o
   7  22   1       16.74       41.52     16.36 o
  -6  23   1       23.49       -1.89     14.47 o
  -5  23   1      121.93      152.23     20.76 o
  -4  23   1       75.32       63.53     15.73 o
  -3  23   1       14.99       27.05     13.21 o
  -2  23   1      108.04      136.72      9.77 o
  -1  23   1       17.10       12.13      6.80 o
   0  23   1       76.88       71.72     13.21 o
   1  23   1        4.89        0.00      6.67 o
   2  23   1        7.74        6.82      6.80 o
   3  23   1      110.70       91.47     22.02 o
   4  23   1       23.55       20.60      7.04 o
   5  23   1        3.06       -2.10      5.63 o
   6  23   1      179.82      208.84     23.90 o
  -4  24   1       35.77       40.89     15.10 o
  -3  24   1      113.08      141.53     18.24 o
  -2  24   1        4.72        0.67      6.50 o
  -1  24   1       35.00       34.70     10.38 o
   0  24   1        0.79        6.46      7.33 o
   1  24   1        1.48        6.33      7.08 o
   2  24   1       36.57       30.19      7.86 o
   3  24   1        4.00       -2.36      6.47 o
 -18   0   2       27.80       17.61     15.73 o
 -17   0   2       20.98       43.40     16.98 o
 -16   0   2       15.79       32.08     15.10 o
 -15   0   2      112.80      150.66     30.19 o
 -14   0   2       41.43       26.25      8.42 o
 -13   0   2        2.37        1.43      6.92 o
 -12   0   2     1730.16     1719.50     31.67 o
 -11   0   2      609.57      541.70     14.38 o
 -10   0   2      499.71      452.12     12.49 o
  -9   0   2       22.62       18.82      4.72 o
  -8   0   2       83.74       61.76      3.53 o
  -7   0   2     3981.90     4043.65     48.92 o
  -6   0   2      504.88      504.16      9.61 o
  -5   0   2      804.90      738.85     11.92 o
  -4   0   2    15202.06    14369.01    162.44 o
  -3   0   2    12208.42    12753.95    158.97 o
  -2   0   2     4665.71     4794.70     68.88 o
  -1   0   2    50511.45    48392.82    684.63 o
   0   0   2     4594.50     4569.19     65.42 o
   1   0   2      112.26       89.46      5.13 o
   2   0   2    20298.52    20386.79    243.57 o
   3   0   2     5800.59     5709.09     60.72 o
   4   0   2        8.54       15.77      1.68 o
   5   0   2        7.03       28.55      2.20 o
   6   0   2     3517.37     3886.15     46.64 o
   7   0   2     1474.96     1411.35     21.64 o
   8   0   2      539.04      555.64     11.57 o
   9   0   2      790.36      796.39     15.22 o
  10   0   2       22.64        9.65      3.84 o
  11   0   2     1155.47     1108.03     21.80 o
  12   0   2      207.19      228.70      9.02 o
  13   0   2      118.03       81.25     10.89 o
  14   0   2      440.56      479.25     22.83 o
  15   0   2       16.69       18.56     11.01 o
  16   0   2        1.91        9.44     14.47 o
  17   0   2        1.05       11.95     16.36 o
 -18   1   2        0.93        7.41     27.05 o
 -17   1   2      131.06      140.90     16.19 o
 -16   1   2        0.00       -4.72      9.12 o
 -15   1   2      260.61      261.19     13.39 o
 -14   1   2        1.50        3.25      5.26 o
 -13   1   2       93.34       97.26      7.63 o
 -12   1   2     1403.16     1335.44     21.68 o
 -11   1   2      178.96      180.77      5.91 o
 -10   1   2      398.52      384.91      8.00 o
  -9   1   2      218.32      214.75      5.28 o
  -8   1   2       21.61       24.44      2.16 o
  -7   1   2      227.03      216.60      4.06 o
  -6   1   2       12.95        6.91      1.50 o
  -5   1   2       31.58       22.77      1.52 o
  -4   1   2      160.03      159.91      2.93 o
  -3   1   2      598.98      507.35      5.52 o
  -2   1   2      130.34      151.71      3.41 o
  -1   1   2     7495.28     7455.26     80.12 o
   0   1   2     5650.42     5575.06     56.27 o
   1   1   2     1204.04     1173.72     11.33 o
   2   1   2    13750.58    13361.11    102.18 o
   3   1   2     3562.18     3538.69     27.14 o
   4   1   2     2514.71     2808.74     22.07 o
   5   1   2     4624.00     4899.77     37.35 o
   6   1   2     2989.92     3228.08     29.06 o
   7   1   2        0.43        1.41      1.64 o
   8   1   2      112.84      119.33      3.74 o
   9   1   2       25.94       19.30      2.58 o
  10   1   2      228.89      204.90      5.66 o
  11   1   2      357.52      320.31      7.20 o
  12   1   2        3.45        2.13      3.45 o
  13   1   2       15.04        7.61      4.91 o
  14   1   2       87.81      106.33      8.80 o
  15   1   2        5.27       10.16      7.52 o
  16   1   2        0.05       -8.22      8.22 o
  17   1   2        0.07        8.77     10.89 o
 -18   2   2       30.58       33.97     17.61 o
 -17   2   2       14.66       14.78     10.45 o
 -16   2   2       94.22      100.79     13.56 o
 -15   2   2       26.95       40.24      7.19 o
 -14   2   2        3.25       10.60      5.62 o
 -13   2   2       10.29       -2.45      3.96 o
 -12   2   2       33.16       36.25      4.64 o
 -11   2   2      164.74      149.65      5.48 o
 -10   2   2        6.79        6.02      2.58 o
  -9   2   2      780.07      706.62     10.18 o
  -8   2   2      286.94      347.82      5.69 o
  -7   2   2      204.59      254.57      4.55 o
  -6   2   2      946.20     1041.21     10.90 o
  -5   2   2       35.72       44.38      1.79 o
  -4   2   2     3414.07     3191.74     29.26 o
  -3   2   2     6864.75     6620.05     62.20 o
  -2   2   2     4863.28     5002.37     54.24 o
  -1   2   2     4978.20     5306.49     57.43 o
   0   2   2     5938.85     5990.63     56.17 o
   1   2   2    11301.30    11292.76    105.67 o
   2   2   2     4878.02     4901.02     41.98 o
   3   2   2      211.34      254.56      3.81 o
   4   2   2     4501.58     4561.95     34.75 o
   5   2   2     5036.99     5183.91     42.52 o
   6   2   2     1067.77     1020.75     10.48 o
   7   2   2     1170.90     1109.49     12.12 o
   8   2   2       10.29        6.63      1.93 o
   9   2   2        0.11       -1.97      2.04 o
  10   2   2       41.87       55.67      3.56 o
  11   2   2        1.81        3.07      2.81 o
  12   2   2      400.77      390.81      9.97 o
  13   2   2       23.76       24.85      5.24 o
  14   2   2       31.20       54.71      7.53 o
  15   2   2       41.52       67.86     12.67 o
  16   2   2        9.96        6.29     23.59 o
  17   2   2        0.13       -7.16     10.39 o
 -17   3   2        1.10       -9.11      9.11 o
 -16   3   2       20.68       27.32     10.45 o
 -15   3   2        5.96       -1.79     19.19 o
 -14   3   2        2.66        9.17      5.70 o
 -13   3   2        1.49       -2.22      5.13 o
 -12   3   2      168.93      138.55      6.65 o
 -11   3   2      443.12      443.15     10.70 o
 -10   3   2      617.27      614.17      9.79 o
  -9   3   2        5.53        3.26      2.21 o
  -8   3   2        0.44        0.31      1.84 o
  -7   3   2     2110.98     2319.22     21.87 o
  -6   3   2     1615.04     1505.34     15.49 o
  -5   3   2     1253.13     1428.75     16.09 o
  -4   3   2       21.52       50.55      1.87 o
  -3   3   2     3166.86     3457.63     31.56 o
  -2   3   2       79.15       81.85      1.73 o
  -1   3   2     8393.07     8814.14     83.06 o
   0   3   2       16.52       12.20      0.85 o
   1   3   2      360.78      395.83      4.61 o
   2   3   2    23296.32    22562.24    187.98 o
   3   3   2     4467.06     4040.11     31.86 o
   4   3   2     1283.73     1380.33     12.21 o
   5   3   2     1818.07     1800.88     17.54 o
   6   3   2       76.11      102.01      2.74 o
   7   3   2     1109.69     1145.38     12.37 o
   8   3   2       29.82       23.39      2.50 o
   9   3   2       47.43       51.48      3.01 o
  10   3   2      710.63      745.92     10.83 o
  11   3   2      189.73      200.68      6.55 o
  12   3   2        0.59        8.70      4.74 o
  13   3   2       12.63       23.55      4.80 o
  14   3   2      149.56      186.20     12.31 o
  15   3   2        0.13       -3.58      8.67 o
  16   3   2       11.90       15.41     10.68 o
  17   3   2        7.84       -0.89     10.65 o
 -17   4   2       12.47        2.39     16.04 o
 -16   4   2        3.01       -0.48      8.60 o
 -15   4   2        6.94        9.29     18.24 o
 -14   4   2      144.50      129.85      8.96 o
 -13   4   2        9.19        1.42      4.29 o
 -12   4   2       60.43       68.65      5.47 o
 -11   4   2      504.34      448.07     10.92 o
 -10   4   2        3.78       -2.29      2.29 o
  -9   4   2      372.66      380.25      7.06 o
  -8   4   2      272.34      260.63      5.46 o
  -7   4   2     1558.96     1558.19     15.62 o
  -6   4   2      257.48      283.12      5.01 o
  -5   4   2     4029.23     3844.53     41.01 o
  -4   4   2      138.56      146.32      4.12 o
  -3   4   2      201.45      256.62      3.28 o
  -2   4   2     1109.21     1110.11     13.10 o
  -1   4   2     7766.80     7853.40     74.71 o
   0   4   2     2302.33     2422.14     23.34 o
   1   4   2      207.77      197.14      3.80 o
   2   4   2     2957.44     2919.92     26.84 o
   3   4   2      287.23      281.91      4.06 o
   4   4   2      119.56      134.86      2.80 o
   5   4   2      699.64      676.51      7.82 o
   6   4   2       14.29       -1.42      1.42 o
   7   4   2       37.46       57.66      2.49 o
   8   4   2       38.02       24.45      2.28 o
   9   4   2      151.55      133.98      4.07 o
  10   4   2      133.10      138.92      5.41 o
  11   4   2       20.30       22.62      5.18 o
  12   4   2       51.36       42.10      5.09 o
  13   4   2       37.63       47.27      6.23 o
  14   4   2       59.35       56.92      8.80 o
  15   4   2        2.01       10.34      9.56 o
  16   4   2       39.52       65.86     13.12 o
  17   4   2        1.37       -2.67     10.89 o
 -17   5   2       13.64       -3.23     10.11 o
 -16   5   2       60.51       61.01     11.98 o
 -15   5   2        0.07       -7.68      7.68 o
 -14   5   2       79.32       60.06     10.84 o
 -13   5   2       42.31       33.88      5.47 o
 -12   5   2      131.49      144.67      7.36 o
 -11   5   2       37.89       50.37      6.10 o
 -10   5   2      293.66      302.93      8.49 o
  -9   5   2      519.06      496.73      8.23 o
  -8   5   2      241.59      229.50      5.14 o
  -7   5   2      321.08      361.36      5.47 o
  -6   5   2     1168.90     1233.28     13.08 o
  -5   5   2      613.37      574.02      6.86 o
  -4   5   2      106.49       76.66      2.16 o
  -3   5   2       40.05       44.95      1.84 o
  -2   5   2       20.25       27.66      1.42 o
  -1   5   2    22653.04    22708.84    224.33 o
   0   5   2     1026.39      875.37      8.76 o
   1   5   2     5492.09     5633.52     55.85 o
   2   5   2      389.59      475.56      6.40 o
   3   5   2      676.32      661.51      7.45 o
   4   5   2      395.48      398.60      6.69 o
   5   5   2      118.32      110.63      4.59 o
   6   5   2      567.10      562.46      7.45 o
   7   5   2     2602.36     2760.24     25.67 o
   8   5   2      146.19      146.74      3.94 o
   9   5   2      266.29      252.57      5.54 o
  10   5   2      571.71      545.59     12.01 o
  11   5   2        2.54        1.23      3.86 o
  12   5   2       13.24       12.78      4.42 o
  13   5   2       55.90       52.91      6.40 o
  14   5   2       19.46       12.90     11.01 o
  15   5   2        7.78       -1.53      8.67 o
  16   5   2        2.12        8.49     11.64 o
  17   5   2        0.05       -7.22     11.09 o
 -17   6   2       22.79       25.16     14.47 o
 -16   6   2        5.38       12.33     10.00 o
 -15   6   2       77.39       62.64     11.28 o
 -14   6   2       42.97       32.78      7.83 o
 -13   6   2       15.02       19.86      5.68 o
 -12   6   2      228.01      235.22     11.52 o
 -11   6   2       26.96       27.61      4.08 o
 -10   6   2      804.30      810.16     14.68 o
  -9   6   2      108.93       95.94      4.35 o
  -8   6   2       77.42       69.63      4.73 o
  -7   6   2      478.68      465.04      6.24 o
  -6   6   2     3516.92     3756.29     34.83 o
  -5   6   2      395.36      357.93      5.27 o
  -4   6   2        0.02        5.47      1.44 o
  -3   6   2     3426.99     3723.27     40.96 o
  -2   6   2     4537.70     4712.67     64.23 o
  -1   6   2      448.30      499.71      6.06 o
   0   6   2       58.07       51.29      1.62 o
   1   6   2      310.75      283.78      4.67 o
   2   6   2     1079.17     1016.81     11.70 o
   3   6   2        9.97        1.55      1.27 o
   4   6   2       66.10       61.71      2.16 o
   5   6   2      687.23      806.45     10.39 o
   6   6   2        9.68        8.24      1.60 o
   7   6   2     1755.00     1764.40     17.52 o
   8   6   2      230.92      226.22      4.88 o
   9   6   2       63.14       67.04      3.77 o
  10   6   2     1137.16     1053.94     16.77 o
  11   6   2      359.76      348.70     10.03 o
  12   6   2      372.58      432.32     12.81 o
  13   6   2       15.70       29.24      5.79 o
  14   6   2        5.60       17.66      7.25 o
  15   6   2        0.10       -0.97      8.22 o
  16   6   2       15.52       49.01     12.23 o
 -17   7   2       69.74       66.35     13.84 o
 -16   7   2       83.93      107.59     13.70 o
 -15   7   2        3.54        5.15      8.67 o
 -14   7   2       14.12       19.41      7.46 o
 -13   7   2      109.77       98.51      7.63 o
 -12   7   2       40.33       19.55      5.14 o
 -11   7   2       13.08       21.64      4.55 o
 -10   7   2      430.81      429.32     10.10 o
  -9   7   2        1.83       -2.18      2.18 o
  -8   7   2       78.56       73.18      3.43 o
  -7   7   2        0.09       -1.02      1.92 o
  -6   7   2       51.71       64.49      2.85 o
  -5   7   2     2372.34     2392.92     25.41 o
  -4   7   2      542.35      589.98      9.42 o
  -3   7   2     1571.34     1643.91     23.44 o
  -2   7   2     1093.28     1056.81     18.43 o
  -1   7   2     1313.58     1391.90     15.98 o
   0   7   2      102.10       83.14      2.00 o
   1   7   2     1088.64     1125.38     13.41 o
   2   7   2      375.51      503.24      6.46 o
   3   7   2      914.83     1017.33     10.82 o
   4   7   2      135.69      174.44      3.24 o
   5   7   2     1082.38     1130.48     12.85 o
   6   7   2      180.02      161.66      5.38 o
   7   7   2      295.84      291.60      5.92 o
   8   7   2      123.72      120.81      3.97 o
   9   7   2      735.16      694.76     12.49 o
  10   7   2      362.16      397.83      9.49 o
  11   7   2       40.02       56.02      5.55 o
  12   7   2        5.51        4.90      4.64 o
  13   7   2       35.56       36.41      7.08 o
  14   7   2       55.78       72.28     14.07 o
  15   7   2       74.72      101.04     19.81 o
  16   7   2       46.13       24.53     15.73 o
 -17   8   2        9.76       17.61     15.73 o
 -16   8   2        6.34       18.16     10.11 o
 -15   8   2        0.53       -3.74     14.47 o
 -14   8   2        2.37       -1.34      6.41 o
 -13   8   2      380.19      404.20     16.50 o
 -12   8   2      158.06      170.53      8.49 o
 -11   8   2        9.75       14.61      4.04 o
 -10   8   2       17.98       23.51      3.76 o
  -9   8   2      795.01      841.84     13.26 o
  -8   8   2      107.76       99.95      4.75 o
  -7   8   2      404.99      384.45      6.07 o
  -6   8   2      143.09      131.50      3.65 o
  -5   8   2       19.65       18.66      1.72 o
  -4   8   2      118.04       81.84      2.71 o
  -3   8   2      821.28      788.16     12.99 o
  -2   8   2     6067.67     6021.32     76.47 o
  -1   8   2     6466.50     6719.06     71.54 o
   0   8   2     2340.00     2428.97     23.41 o
   1   8   2      129.62      156.30      2.82 o
   2   8   2        1.42        0.45      1.28 o
   3   8   2     2114.75     2299.30     21.97 o
   4   8   2      104.33      113.08      3.01 o
   5   8   2      150.76      151.42      3.71 o
   6   8   2        5.22        1.04      1.74 o
   7   8   2        4.61       -0.20      1.66 o
   8   8   2      942.97      929.07     14.67 o
   9   8   2     1847.47     1858.90     27.24 o
  10   8   2      345.55      311.67      9.20 o
  11   8   2      312.93      316.22     10.73 o
  12   8   2       37.19       24.69      5.36 o
  13   8   2       18.04        5.89      7.38 o
  14   8   2      105.68      105.44     16.55 o
  15   8   2        4.80        3.77     11.95 o
  16   8   2       10.18       10.06     13.84 o
 -16   9   2       29.39       12.58     13.21 o
 -15   9   2        4.72        4.34      9.11 o
 -14   9   2       36.44       31.58      7.85 o
 -13   9   2       57.06       62.67      8.53 o
 -12   9   2       56.83       55.82     13.98 o
 -11   9   2       61.53       64.72      5.63 o
 -10   9   2       46.37       35.43      5.12 o
  -9   9   2     1099.00     1067.68     17.20 o
  -8   9   2      350.77      367.22      6.75 o
  -7   9   2        1.52        1.02      2.63 o
  -6   9   2      460.01      463.88      8.23 o
  -5   9   2       47.27       37.38      2.16 o
  -4   9   2     1111.13     1168.21     18.77 o
  -3   9   2     1052.30     1076.89     17.15 o
  -2   9   2      960.12      933.11     12.59 o
  -1   9   2      546.86      614.23      7.40 o
   0   9   2     1535.66     1617.37     17.17 o
   1   9   2      917.41      959.68      9.87 o
   2   9   2      439.78      446.24      6.46 o
   3   9   2       43.79       54.38      2.25 o
   4   9   2      146.16      212.30      4.57 o
   5   9   2       12.26        4.37      1.69 o
   6   9   2     1085.97     1080.86     14.57 o
   7   9   2      149.64      128.64      8.20 o
   8   9   2      500.86      453.90     10.57 o
   9   9   2      126.31      119.18      6.14 o
  10   9   2       11.70       12.52      5.26 o
  11   9   2       27.88       22.34      5.77 o
  12   9   2       12.86       19.74      6.29 o
  13   9   2        1.41        0.34      5.91 o
  14   9   2        4.95        5.74      9.11 o
  15   9   2        5.14        8.18     13.84 o
  16   9   2        1.31       -6.29     11.32 o
 -16  10   2        9.58       11.32     13.84 o
 -15  10   2       60.17       60.19     11.32 o
 -14  10   2       32.52       28.52      9.31 o
 -13  10   2      121.60      121.26     10.38 o
 -12  10   2       61.84       49.95      7.94 o
 -11  10   2        0.02       -1.86      3.70 o
 -10  10   2      323.32      302.76     16.26 o
  -9  10   2     1190.25     1180.49     18.87 o
  -8  10   2      750.91      754.71     11.87 o
  -7  10   2       58.85       53.07      4.77 o
  -6  10   2      485.02      474.70      8.55 o
  -5  10   2      240.63      225.45      5.18 o
  -4  10   2     2240.94     2302.90     46.03 o
  -3  10   2      270.45      305.37     10.41 o
  -2  10   2      716.92      678.25      7.58 o
  -1  10   2      257.51      286.09      4.37 o
   0  10   2       14.56        9.62      1.77 o
   1  10   2       17.98       20.43      1.45 o
   2  10   2       51.11       53.15      2.67 o
   3  10   2      373.29      357.54      6.19 o
   4  10   2     1606.90     1710.01     18.48 o
   5  10   2      249.85      268.24      5.25 o
   6  10   2       59.20       70.20      3.97 o
   7  10   2      284.86      278.77      7.26 o
   8  10   2      169.46      151.82     10.09 o
   9  10   2      178.72      158.01      8.31 o
  10  10   2       94.05       89.42      7.39 o
  11  10   2      117.81      109.67      9.44 o
  12  10   2        0.93        1.02      6.46 o
  13  10   2       93.29       90.25     10.44 o
  14  10   2       35.20       38.33     10.39 o
  15  10   2        5.95       13.52      9.79 o
 -16  11   2       50.34       83.03     16.98 o
 -15  11   2       10.46       18.75      9.31 o
 -14  11   2        1.19        8.73     23.27 o
 -13  11   2      135.25      114.41     19.50 o
 -12  11   2       13.10        9.99      7.52 o
 -11  11   2      121.20      135.37      9.53 o
 -10  11   2        1.75       -4.86      4.86 o
  -9  11   2      192.40      203.93      9.63 o
  -8  11   2       79.72       89.32      4.98 o
  -7  11   2      522.85      473.88      8.81 o
  -6  11   2        6.32       10.64      2.58 o
  -5  11   2      518.98      586.25     13.81 o
  -4  11   2      495.93      551.09     20.35 o
  -3  11   2        0.27       -0.92      2.17 o
  -2  11   2       59.08       56.97      3.33 o
  -1  11   2      855.45      883.63     10.50 o
   0  11   2     1070.68     1109.41     12.81 o
   1  11   2      121.31      118.81      3.22 o
   2  11   2       28.40       26.82      2.89 o
   3  11   2      285.74      297.85      5.75 o
   4  11   2      271.61      286.49      5.31 o
   5  11   2      560.79      558.47      8.68 o
   6  11   2       53.84       36.58      3.51 o
   7  11   2      227.02      234.35      6.88 o
   8  11   2      219.68      180.97      7.76 o
   9  11   2      253.81      227.35      9.82 o
  10  11   2        2.18       -2.65      5.60 o
  11  11   2       28.39       15.91      6.75 o
  12  11   2        0.03        4.48      6.91 o
  13  11   2       24.86       25.19      8.27 o
  14  11   2        6.59       -1.57      8.45 o
  15  11   2        6.51       10.20     12.90 o
 -15  12   2        8.55       -0.47      8.46 o
 -14  12   2       12.35        6.07      8.15 o
 -13  12   2       92.25      102.65     11.75 o
 -12  12   2       68.17       70.27      9.52 o
 -11  12   2        0.05       -2.67      6.35 o
 -10  12   2        2.30        6.98      6.17 o
  -9  12   2      254.55      268.98     13.25 o
  -8  12   2       22.82       20.59      3.65 o
  -7  12   2       16.87       17.07      2.98 o
  -6  12   2      187.25      200.98      8.06 o
  -5  12   2        2.70       -3.69      3.69 o
  -4  12   2     1756.76     1846.63     26.91 o
  -3  12   2      349.91      356.03     11.83 o
  -2  12   2      284.71      281.53      4.37 o
  -1  12   2      837.77      916.19     10.93 o
   0  12   2       29.84       27.23      2.01 o
   1  12   2      283.57      296.40      7.44 o
   2  12   2      273.34      287.31      5.77 o
   3  12   2     1194.42     1179.23     13.76 o
   4  12   2       93.66      101.56      3.65 o
   5  12   2       14.41       22.67      2.77 o
   6  12   2      633.65      643.80     11.13 o
   7  12   2       50.36       54.77      5.59 o
   8  12   2      529.41      517.20     18.27 o
   9  12   2        0.08        3.86      7.28 o
  10  12   2        7.75        1.06      5.98 o
  11  12   2       28.78       25.93      7.39 o
  12  12   2        3.79       -3.77     11.71 o
  13  12   2       36.53       31.11     12.24 o
  14  12   2        1.00       -5.58      9.05 o
  15  12   2       64.14       70.25     13.14 o
 -15  13   2       32.73       20.74     10.39 o
 -14  13   2       28.85       36.11     19.50 o
 -13  13   2        3.70       -2.85      7.21 o
 -12  13   2       30.69       48.47      8.60 o
 -11  13   2        5.22        5.60      6.50 o
 -10  13   2       60.03       78.55     19.81 o
  -9  13   2        9.62       13.44      5.42 o
  -8  13   2       85.84       88.68      6.22 o
  -7  13   2       89.75       98.19      5.25 o
  -6  13   2       49.02       67.54      6.77 o
  -5  13   2      133.81      166.77      7.72 o
  -4  13   2      116.38      110.68      4.79 o
  -3  13   2      606.22      631.90     11.73 o
  -2  13   2       54.79       58.62      2.59 o
  -1  13   2      361.02      355.35      6.54 o
   0  13   2      149.63      173.43      4.37 o
   1  13   2       49.37       50.09      2.97 o
   2  13   2       35.54       26.11      2.42 o
   3  13   2        8.36       10.41      2.21 o
   4  13   2       16.36       10.39      3.28 o
   5  13   2      139.71      133.64      5.44 o
   6  13   2        0.31       -2.26      3.23 o
   7  13   2      142.60      104.46      6.99 o
   8  13   2        2.19        4.58      5.53 o
   9  13   2      489.30      525.08     17.21 o
  10  13   2       55.04       64.61      8.03 o
  11  13   2       56.49       52.80      8.22 o
  12  13   2       59.68       69.01      9.43 o
  13  13   2       12.23       23.12      9.21 o
  14  13   2       31.32       29.84     10.43 o
 -14  14   2       38.24       43.59     15.41 o
 -13  14   2       61.54       74.43     10.36 o
 -12  14   2        3.30        6.63      7.09 o
 -11  14   2        0.78       -0.61      6.38 o
 -10  14   2        9.83        8.81      6.29 o
  -9  14   2        1.29       -1.06      4.93 o
  -8  14   2       27.60       22.07      3.77 o
  -7  14   2       43.23       34.75      3.39 o
  -6  14   2       22.21       25.16     10.69 o
  -5  14   2       25.48       34.88      7.12 o
  -4  14   2       13.78       15.67      3.69 o
  -3  14   2      858.10      898.13     23.39 o
  -2  14   2      683.44      659.96      9.27 o
  -1  14   2       51.48       44.82      3.24 o
   0  14   2       89.99      100.47      3.34 o
   1  14   2      251.08      213.31      5.42 o
   2  14   2      363.60      387.50     13.50 o
   3  14   2      277.10      259.44      7.35 o
   4  14   2       49.79       52.64      5.80 o
   5  14   2       99.32      132.10      5.34 o
   6  14   2      224.57      219.12      8.63 o
   7  14   2       57.64       68.47      7.03 o
   8  14   2      232.73      216.13     11.01 o
   9  14   2        0.03        3.13      5.86 o
  10  14   2       93.63       90.34      8.77 o
  11  14   2      157.89      128.08     10.35 o
  12  14   2        4.14        4.69      7.41 o
  13  14   2        5.68       -3.45      8.15 o
  14  14   2       28.72       14.15     10.43 o
 -14  15   2       73.51       89.10     14.15 o
 -13  15   2       12.52       15.73      8.37 o
 -12  15   2        8.35       12.65      7.21 o
 -11  15   2       40.67       37.45      7.68 o
 -10  15   2       17.11        8.97     11.95 o
  -9  15   2       26.32       31.77      6.19 o
  -8  15   2       12.59       18.25      3.57 o
  -7  15   2        1.60       10.69      9.44 o
  -6  15   2        0.74       -1.89      8.18 o
  -5  15   2      100.65      111.97     14.47 o
  -4  15   2      200.53      208.24     12.45 o
  -3  15   2       13.05       14.71      2.72 o
  -2  15   2       13.05       18.88      4.59 o
  -1  15   2       28.08       33.99      2.79 o
   0  15   2        0.51       -2.14      2.14 o
   1  15   2       75.53       63.00      3.38 o
   2  15   2      116.98      117.59      4.55 o
   3  15   2      689.71      692.49     13.08 o
   4  15   2       32.51       33.66      3.66 o
   5  15   2      212.14      174.12      7.53 o
   6  15   2        5.06        3.58      4.79 o
   7  15   2       11.70        4.75      6.90 o
   8  15   2      316.48      300.93     13.04 o
   9  15   2       28.08       29.47      7.02 o
  10  15   2       36.25       40.07      7.67 o
  11  15   2        9.28       19.97      7.23 o
  12  15   2        0.63       14.26      8.46 o
  13  15   2        0.31        5.33      8.42 o
 -13  16   2        3.29       -7.41      7.41 o
 -12  16   2       12.60        3.77      7.33 o
 -11  16   2        5.04       -1.95      5.81 o
 -10  16   2      114.91      132.48     10.38 o
  -9  16   2       15.87       20.34      5.63 o
  -8  16   2      156.79      136.50     17.61 o
  -7  16   2       45.71       50.32     13.21 o
  -6  16   2       16.84        9.44      9.44 o
  -5  16   2        7.40       -7.55      7.55 o
  -4  16   2        4.91       -2.52      8.81 o
  -3  16   2      494.30      453.54     25.79 o
  -2  16   2      158.19      154.76      5.23 o
  -1  16   2        3.92        5.10      2.80 o
   0  16   2      299.95      305.94      6.95 o
   1  16   2      309.34      343.80      8.20 o
   2  16   2       13.34        9.02      3.23 o
   3  16   2       35.69       35.49      5.37 o
   4  16   2      344.26      324.84     11.57 o
   5  16   2       45.72       40.14      5.80 o
   6  16   2       28.51       25.96      5.71 o
   7  16   2       23.16       27.51      6.33 o
   8  16   2      181.55      207.23     11.10 o
   9  16   2        1.23       -0.44      6.12 o
  10  16   2        1.31        7.70      6.71 o
  11  16   2        3.62       14.12      7.47 o
  12  16   2        0.83       -3.18      8.14 o
  13  16   2       40.45       51.62     10.57 o
 -13  17   2       17.42       31.25     14.47 o
 -12  17   2        3.93       -0.32      6.69 o
 -11  17   2       36.91       41.98      7.68 o
 -10  17   2       56.11       68.34      7.31 o
  -9  17   2      210.23      275.52     25.16 o
  -8  17   2       42.38       11.32     11.95 o
  -7  17   2        6.71       -9.44      9.44 o
  -6  17   2       52.14       68.57     13.84 o
  -5  17   2      142.75      134.61     16.36 o
  -4  17   2      170.79      150.97     16.36 o
  -3  17   2      173.13      161.59      8.09 o
  -2  17   2      383.83      379.96     10.51 o
  -1  17   2      315.46      329.03     10.17 o
   0  17   2      375.48      357.85      9.66 o
   1  17   2      165.48      157.41      6.06 o
   2  17   2      636.64      543.03     16.05 o
   3  17   2       23.04        8.47      4.97 o
   4  17   2      137.51      135.83      8.14 o
   5  17   2      132.06      159.11      8.97 o
   6  17   2       17.38       16.30      5.55 o
   7  17   2       33.03       28.30      6.33 o
   8  17   2        0.01        3.32     12.35 o
   9  17   2       94.42       96.64      9.08 o
  10  17   2       38.13       27.96      7.37 o
  11  17   2       24.46       12.05      8.60 o
  12  17   2        0.78        6.38      8.76 o
 -12  18   2        8.01        8.30      6.69 o
 -11  18   2        0.41        1.89     10.38 o
 -10  18   2        1.02       -1.26     13.21 o
  -9  18   2       10.67       13.84     12.58 o
  -8  18   2       12.88       15.73     12.58 o
  -7  18   2       42.28       49.07     13.84 o
  -6  18   2       45.02       36.48     12.58 o
  -5  18   2       19.35       23.27     11.32 o
  -4  18   2        1.31       -9.44      9.44 o
  -3  18   2      119.40      128.95      7.61 o
  -2  18   2        5.68        8.10      4.85 o
  -1  18   2        4.79       -1.26      4.65 o
   0  18   2       47.53       46.32      7.55 o
   1  18   2       39.61       42.83      5.56 o
   2  18   2      196.08      204.37      9.65 o
   3  18   2       80.11       73.96      6.67 o
   4  18   2       58.01       47.60      6.26 o
   5  18   2        0.19       -0.12      5.26 o
   6  18   2      190.16      211.73     10.68 o
   7  18   2      172.32      165.50      9.61 o
   8  18   2       18.12       21.48     11.25 o
   9  18   2        1.96       11.27      6.67 o
  10  18   2        8.46       13.21      7.68 o
  11  18   2        0.29       -4.02      7.43 o
 -11  19   2        3.12       13.21     15.10 o
 -10  19   2      145.06      109.45     20.13 o
  -9  19   2        8.23        1.26     11.95 o
  -8  19   2       59.15       70.45     15.73 o
  -7  19   2       37.52       43.40     14.47 o
  -6  19   2       18.78       37.11     12.58 o
  -5  19   2       23.98        4.40     10.69 o
  -4  19   2        9.42       -1.26     10.69 o
  -3  19   2        5.88       11.98      4.55 o
  -2  19   2        4.84        0.98      7.55 o
  -1  19   2      105.17       97.03      8.01 o
   0  19   2       13.23       21.73     11.01 o
   1  19   2       79.62       67.90      7.77 o
   2  19   2        5.49        8.91      4.98 o
   3  19   2      201.64      213.39      9.96 o
   4  19   2        0.33       -5.65      5.65 o
   5  19   2       14.06        7.89      5.34 o
   6  19   2      287.21      291.63     15.18 o
   7  19   2        0.10       -2.92      5.62 o
   8  19   2       21.37       24.94     10.13 o
   9  19   2       17.37       12.34      7.43 o
  10  19   2       71.40       76.53     13.84 o
 -10  20   2        8.90       15.73     14.47 o
  -9  20   2       23.62       30.19     15.10 o
  -8  20   2        1.50      -10.69     11.32 o
  -7  20   2        1.70       -9.44     10.69 o
  -6  20   2       62.32       74.23     15.73 o
  -5  20   2       21.76       33.97     13.21 o
  -4  20   2       25.52        2.52     11.32 o
  -3  20   2       13.79       12.79      5.06 o
  -2  20   2        1.97        9.44      5.33 o
  -1  20   2       17.27       18.54      7.23 o
   0  20   2        0.00        5.59      9.12 o
   1  20   2       47.25       58.97     20.13 o
   2  20   2        3.64        7.01      6.44 o
   3  20   2        0.40        1.44      6.04 o
   4  20   2        1.27       -0.78      7.30 o
   5  20   2      154.74      155.50      9.60 o
   6  20   2        0.22        1.26      5.63 o
   7  20   2       36.98       24.91      7.33 o
   8  20   2        1.12        1.22      6.86 o
   9  20   2       56.20       53.10      9.05 o
  10  20   2      143.80      149.08     15.10 o
  -9  21   2       38.66       40.26     16.98 o
  -8  21   2       32.48       33.97     15.10 o
  -7  21   2        9.68       10.69     12.58 o
  -6  21   2        4.48       -5.03     11.32 o
  -5  21   2       11.06        8.81     11.95 o
  -4  21   2       85.00       72.97     15.73 o
  -3  21   2       44.51       65.42     14.47 o
  -2  21   2      112.71      119.21     11.32 o
  -1  21   2       96.11      115.23     16.67 o
   0  21   2        1.98        9.96      6.44 o
   1  21   2       23.13       32.67      7.33 o
   2  21   2        0.88       -2.43      6.18 o
   3  21   2       14.46       23.39      7.25 o
   4  21   2       22.25       24.50      7.21 o
   5  21   2      150.82      155.81     11.29 o
   6  21   2        8.27       10.62      6.95 o
   7  21   2        6.05        4.04      7.04 o
   8  21   2      111.20      145.72     11.33 o
  -8  22   2       23.14       30.82     15.73 o
  -7  22   2       55.98       71.71     17.61 o
  -6  22   2       10.22       -6.92     12.58 o
  -5  22   2       58.67       67.31     16.36 o
  -4  22   2       30.01       28.31     13.84 o
  -3  22   2      116.91      125.81     17.61 o
  -2  22   2       22.03       27.36      6.86 o
  -1  22   2        2.42        0.09      8.18 o
   0  22   2      139.22      148.15     10.65 o
   1  22   2       44.30       43.32      7.77 o
   2  22   2        8.25        8.28      6.88 o
   3  22   2        3.49       -5.86      7.23 o
   4  22   2       28.05       32.57      7.80 o
   5  22   2        2.02       -2.74      6.60 o
   6  22   2      283.84      317.45     16.36 o
   7  22   2      183.49      186.09     12.38 o
  -6  23   2        5.04       17.61     14.47 o
  -5  23   2       23.34        2.52     13.84 o
  -4  23   2       13.10       15.73     12.58 o
  -3  23   2       36.28       40.89     13.84 o
  -2  23   2        0.02        0.82      5.90 o
  -1  23   2       44.14       54.92     13.84 o
   0  23   2        0.68        7.41      7.23 o
   1  23   2      106.59       97.46     10.00 o
   2  23   2        3.44       -0.63      7.08 o
   3  23   2        3.03       -2.24      6.95 o
   4  23   2        9.87       14.69      7.21 o
   5  23   2        0.56       -7.55      7.55 o
  -3  24   2        9.87       -2.52     11.95 o
  -2  24   2       77.89       92.76      8.57 o
  -1  24   2        0.99       -0.20     13.21 o
   0  24   2      143.83      162.38     11.98 o
   1  24   2        0.29       12.88     11.64 o
   2  24   2       11.29        7.49     13.21 o
   3  24   2        0.00        1.38      7.33 o
 -18   1   3       16.23       17.20     10.84 o
 -17   1   3        5.74       -6.60      9.79 o
 -16   1   3       12.87       -7.97      7.97 o
 -15   1   3        1.31       10.46      6.74 o
 -14   1   3       21.06       17.02      5.80 o
 -13   1   3      117.56      105.93      7.74 o
 -12   1   3      249.98      269.76      8.87 o
 -11   1   3       37.14       47.46      3.88 o
 -10   1   3      150.21      155.67      4.73 o
  -9   1   3       41.16       25.00      2.47 o
  -8   1   3      117.04      114.01      3.65 o
  -7   1   3      185.76      245.48      4.73 o
  -6   1   3     2270.70     2416.67     23.43 o
  -5   1   3        9.55        7.16      1.65 o
  -4   1   3     6909.15     6627.74     66.46 o
  -3   1   3     4302.75     4486.68     50.94 o
  -2   1   3     2786.72     2742.66     28.66 o
  -1   1   3     3481.90     3324.65     34.30 o
   0   1   3     3922.07     3767.27     38.75 o
   1   1   3      876.88      785.75      8.39 o
   2   1   3     1241.93     1343.06     12.20 o
   3   1   3       15.48       12.28      1.23 o
   4   1   3     1039.88      870.32      9.30 o
   5   1   3      237.88      196.20      3.92 o
   6   1   3      517.80      461.55      6.59 o
   7   1   3      928.53      831.79     10.51 o
   8   1   3      637.19      651.38      9.24 o
   9   1   3      232.16      225.39      5.63 o
  10   1   3        2.05        9.94      2.77 o
  11   1   3       96.02       92.12      4.42 o
  12   1   3       42.17       33.09      4.59 o
  13   1   3       12.56       15.12      5.77 o
  14   1   3       39.00       50.11      6.89 o
  15   1   3      259.95      298.39     16.51 o
  16   1   3       29.80       23.90     11.12 o
  17   1   3        0.81        0.31     10.39 o
 -18   2   3        0.00        6.65     10.11 o
 -17   2   3       74.04       56.61     12.67 o
 -16   2   3        2.82        3.24      9.21 o
 -15   2   3       15.52       28.73      7.99 o
 -14   2   3        8.79        6.95      5.31 o
 -13   2   3        8.92       19.82      5.02 o
 -12   2   3       22.26       32.75      5.40 o
 -11   2   3       20.43       29.10      3.85 o
 -10   2   3      301.50      294.97      6.39 o
  -9   2   3        6.47        5.10      2.12 o
  -8   2   3      240.31      245.50      5.00 o
  -7   2   3      311.36      321.97      5.66 o
  -6   2   3      741.99      696.79      8.95 o
  -5   2   3     6056.48     6011.95     60.83 o
  -4   2   3     1419.50     1610.11     17.80 o
  -3   2   3        3.18        0.63      0.99 o
  -2   2   3      453.59      406.27      5.95 o
  -1   2   3     5164.10     5404.18     54.82 o
   0   2   3      176.32      154.47      2.76 o
   1   2   3       64.60       57.10      2.43 o
   2   2   3     6173.07     5918.63     53.27 o
   3   2   3     4000.08     3858.21     33.55 o
   4   2   3     1143.67     1196.42     11.99 o
   5   2   3     1760.59     1635.09     15.93 o
   6   2   3     1922.48     1821.28     17.86 o
   7   2   3       17.52       14.67      2.06 o
   8   2   3       68.90       71.23      3.32 o
   9   2   3       25.20       23.30      2.84 o
  10   2   3      303.51      268.58      6.47 o
  11   2   3       43.87       45.00      3.70 o
  12   2   3      182.50      212.29      7.67 o
  13   2   3       21.51       35.74      5.49 o
  14   2   3       27.25       34.64      7.27 o
  15   2   3        5.99       -8.50      9.37 o
  16   2   3        9.65       17.15     10.84 o
  17   2   3        0.61       -4.07     10.45 o
 -17   3   3       42.25       72.99     13.12 o
 -16   3   3        7.37        9.69      9.76 o
 -15   3   3       56.16       57.93     14.15 o
 -14   3   3        0.24       -4.86      4.86 o
 -13   3   3        0.46        3.79      4.41 o
 -12   3   3      419.80      445.53     11.16 o
 -11   3   3      265.59      250.34      8.20 o
 -10   3   3        5.02        8.27      2.62 o
  -9   3   3      134.56      119.12      3.70 o
  -8   3   3        6.22        1.74      1.79 o
  -7   3   3      800.05      863.98     10.85 o
  -6   3   3      530.47      651.92      8.51 o
  -5   3   3        0.68        2.20      1.71 o
  -4   3   3      206.21      205.46      4.28 o
  -3   3   3      167.69      174.47      3.75 o
  -2   3   3      387.10      477.41      6.78 o
  -1   3   3    11995.76    11593.08    114.99 o
   0   3   3    10449.75    10467.91     92.49 o
   1   3   3     3165.69     3011.26     28.48 o
   2   3   3      121.26      109.12      2.85 o
   3   3   3     2382.04     2331.67     22.22 o
   4   3   3       42.23       55.29      2.04 o
   5   3   3      719.81      771.32      8.82 o
   6   3   3        0.91        2.59      1.68 o
   7   3   3     1138.73     1197.89     13.07 o
   8   3   3      269.60      223.66      5.02 o
   9   3   3      232.54      223.76      5.59 o
  10   3   3      414.86      480.82      8.61 o
  11   3   3       11.22        4.15      3.39 o
  12   3   3      175.27      212.62      7.73 o
  13   3   3        4.06        2.59      4.92 o
  14   3   3       12.02       -4.45      7.28 o
  15   3   3       55.28       70.28     13.34 o
  16   3   3       39.03       69.21     21.07 o
  17   3   3        7.79        9.75     11.56 o
 -17   4   3       27.13       58.00     12.18 o
 -16   4   3        0.44        3.51      9.05 o
 -15   4   3        1.37       -4.49      7.77 o
 -14   4   3       35.11       16.59      6.08 o
 -13   4   3       15.49       23.02      5.25 o
 -12   4   3      203.01      194.42      7.67 o
 -11   4   3      966.77      935.66     16.65 o
 -10   4   3     1102.92     1064.65     14.94 o
  -9   4   3        0.10        0.14      2.14 o
  -8   4   3      644.82      653.68      8.89 o
  -7   4   3      477.11      415.98      6.63 o
  -6   4   3     2351.22     2224.38     24.25 o
  -5   4   3      728.85      782.48     11.47 o
  -4   4   3      191.88      170.80      3.69 o
  -3   4   3     6218.59     6393.07     64.04 o
  -2   4   3      238.81      206.08      3.74 o
  -1   4   3      299.67      409.51      5.50 o
   0   4   3      946.64      950.44     11.78 o
   1   4   3       39.24       60.74      2.82 o
   2   4   3      267.95      220.45      4.19 o
   3   4   3       75.28       60.30      2.28 o
   4   4   3     4263.38     4415.14     38.44 o
   5   4   3     1073.45     1092.30     11.51 o
   6   4   3      412.37      446.11      6.42 o
   7   4   3      216.63      186.01      4.34 o
   8   4   3       81.63       78.27      3.19 o
   9   4   3       18.89       16.16      2.65 o
  10   4   3     1197.88     1084.67     14.05 o
  11   4   3        0.64       -3.31      3.31 o
  12   4   3      119.17      130.96      6.45 o
  13   4   3        0.40       -4.86      4.86 o
  14   4   3       47.05       32.96      8.75 o
  15   4   3       63.93       54.70     10.27 o
  16   4   3        6.41        0.31     10.23 o
 -17   5   3        5.19        3.37     10.69 o
 -16   5   3        0.59       -8.15      8.15 o
 -15   5   3        6.38       12.23      9.11 o
 -14   5   3      366.42      373.99     20.40 o
 -13   5   3      242.40      216.69      9.24 o
 -12   5   3        9.49       -2.03      3.99 o
 -11   5   3       38.31       26.69      4.18 o
 -10   5   3      215.26      239.98      7.84 o
  -9   5   3     1582.57     1514.97     16.20 o
  -8   5   3      340.37      334.64      6.34 o
  -7   5   3      758.11      687.38      9.76 o
  -6   5   3     1054.81     1034.63     12.56 o
  -5   5   3      340.76      406.98      6.43 o
  -4   5   3      171.60      214.75      3.88 o
  -3   5   3     5195.95     5585.61     56.39 o
  -2   5   3    13407.91    14197.90    141.37 o
  -1   5   3      243.25      242.33      3.81 o
   0   5   3     8461.05     8967.88     94.65 o
   1   5   3     1070.67     1036.38     11.94 o
   2   5   3     1457.36     1560.33     16.34 o
   3   5   3     5576.84     5446.85     49.12 o
   4   5   3     2022.39     1944.99     19.20 o
   5   5   3     3176.98     3510.98     32.90 o
   6   5   3     2184.48     2305.92     21.82 o
   7   5   3       36.46       40.85      2.49 o
   8   5   3       37.31       52.29      4.15 o
   9   5   3      507.39      457.50      7.96 o
  10   5   3       30.38       23.61      3.79 o
  11   5   3        2.57       -2.24      3.62 o
  12   5   3      183.54      200.79      9.10 o
  13   5   3        1.14        3.57      5.04 o
  14   5   3       20.88       25.47      8.59 o
  15   5   3        0.18       -4.37      7.94 o
  16   5   3       27.82       26.41     12.90 o
 -17   6   3       62.23       63.72     13.07 o
 -16   6   3        8.82        9.93      9.19 o
 -15   6   3       32.06       30.66      9.94 o
 -14   6   3       96.38      112.94     10.36 o
 -13   6   3        0.24        0.69      5.14 o
 -12   6   3       19.69       33.04      5.20 o
 -11   6   3       63.09       49.79      4.64 o
 -10   6   3      296.51      287.78      8.34 o
  -9   6   3     1150.49     1127.83     15.12 o
  -8   6   3      609.12      611.20      8.45 o
  -7   6   3     1375.26     1541.53     16.21 o
  -6   6   3      790.06      673.30     10.37 o
  -5   6   3       63.35       39.57      2.37 o
  -4   6   3       63.32       63.92      2.35 o
  -3   6   3     5018.65     5205.05     52.42 o
  -2   6   3      163.79      151.47      3.92 o
  -1   6   3    10814.08    11259.90    111.21 o
   0   6   3     1727.43     1661.20     17.84 o
   1   6   3       43.48       37.60      1.92 o
   2   6   3      530.97      527.61      6.94 o
   3   6   3     1058.92     1040.85     11.31 o
   4   6   3     1456.82     1395.10     13.81 o
   5   6   3      297.61      285.89      5.27 o
   6   6   3     1119.50     1087.11     13.05 o
   7   6   3       93.69       83.79      3.24 o
   8   6   3        8.19        5.12      2.14 o
   9   6   3       27.98       37.67      3.61 o
  10   6   3      269.41      273.39      7.46 o
  11   6   3      280.03      248.34      9.48 o
  12   6   3      131.22      103.35      7.24 o
  13   6   3      138.62      136.22      8.44 o
  14   6   3        0.51       -6.00      6.00 o
  15   6   3      174.49      221.91     15.11 o
  16   6   3        6.53        3.17     13.21 o
 -17   7   3       16.66       21.75     13.21 o
 -16   7   3        4.99        4.33      9.19 o
 -15   7   3        1.15        1.45      8.86 o
 -14   7   3      100.06      101.40     10.03 o
 -13   7   3        7.04        9.84      5.41 o
 -12   7   3      170.02      138.14      7.91 o
 -11   7   3      284.27      268.36     12.12 o
 -10   7   3      357.82      382.97      9.55 o
  -9   7   3      134.45      127.52      7.60 o
  -8   7   3      607.10      619.57      8.61 o
  -7   7   3       10.12        7.40      2.00 o
  -6   7   3       74.73      118.39      3.91 o
  -5   7   3      352.94      506.47      8.08 o
  -4   7   3      955.30     1005.94     14.24 o
  -3   7   3      259.42      333.61      5.81 o
  -2   7   3     1143.40     1022.11     15.15 o
  -1   7   3     1965.87     2194.97     24.55 o
   0   7   3       19.84       18.49      1.58 o
   1   7   3        0.43        0.53      0.91 o
   2   7   3      203.09      127.31      3.15 o
   3   7   3     1539.98     1426.49     15.45 o
   4   7   3       25.07       21.17      2.56 o
   5   7   3      583.66      585.45      9.30 o
   6   7   3     1176.10     1136.97     14.31 o
   7   7   3        0.74       -0.01      1.98 o
   8   7   3       54.01       60.67      3.53 o
   9   7   3      694.82      714.87     11.80 o
  10   7   3      151.18      166.95      7.01 o
  11   7   3        0.57       -1.00      5.31 o
  12   7   3      192.51      232.68      9.65 o
  13   7   3        9.99        0.15      5.72 o
  14   7   3        1.15        5.08      6.34 o
  15   7   3       11.16       29.42     11.97 o
  16   7   3        6.60       12.58     13.84 o
 -17   8   3        4.88      -11.95     11.95 o
 -16   8   3        2.93       -2.75      9.56 o
 -15   8   3       16.50        5.03     12.27 o
 -14   8   3       58.89       49.93     10.58 o
 -13   8   3       54.15       33.94     11.42 o
 -12   8   3      120.47      111.44      7.31 o
 -11   8   3        1.60        3.76      4.15 o
 -10   8   3     1037.96      972.43     23.15 o
  -9   8   3      108.32       94.57      4.43 o
  -8   8   3      346.01      339.33      6.77 o
  -7   8   3      335.21      377.47      7.18 o
  -6   8   3       33.18       26.34      3.24 o
  -5   8   3       87.95      102.79      3.95 o
  -4   8   3      622.33      683.26     10.53 o
  -3   8   3      198.79      196.75      7.05 o
  -2   8   3      370.04      349.40      7.26 o
  -1   8   3      516.20      520.01      7.22 o
   0   8   3     1248.55     1386.34     15.36 o
   1   8   3       55.39       67.45      3.88 o
   2   8   3      692.51      668.40      8.86 o
   3   8   3      206.89      187.86      4.35 o
   4   8   3     1333.05     1187.58     12.72 o
   5   8   3      425.56      504.38      7.28 o
   6   8   3        8.48        3.56      1.78 o
   7   8   3      129.95      133.20      4.20 o
   8   8   3      166.80      142.83      5.49 o
   9   8   3      560.74      548.18     12.39 o
  10   8   3        0.04        4.21      4.87 o
  11   8   3        3.17       -1.29      5.06 o
  12   8   3       50.85       32.65      6.62 o
  13   8   3      128.24      121.53     10.35 o
  14   8   3        0.01       -6.91      6.91 o
  15   8   3       57.19       88.70     14.21 o
  16   8   3        4.12      -11.95     11.95 o
 -16   9   3       24.86       24.53     15.10 o
 -15   9   3       43.26       40.57     10.73 o
 -14   9   3        3.50        1.44      7.61 o
 -13   9   3       62.73       48.92      8.51 o
 -12   9   3        0.25       -4.14      4.14 o
 -11   9   3      381.16      444.46     12.45 o
 -10   9   3       36.67       24.21      3.87 o
  -9   9   3      132.16       87.12      4.31 o
  -8   9   3      119.66      101.50      4.06 o
  -7   9   3      660.44      678.52     10.79 o
  -6   9   3      624.89      613.59     10.66 o
  -5   9   3      824.43      834.94     12.73 o
  -4   9   3     1046.76     1046.99     14.85 o
  -3   9   3     1190.38     1111.62     23.55 o
  -2   9   3      637.43      567.04      8.30 o
  -1   9   3     4783.31     5037.03     50.56 o
   0   9   3     2237.76     2410.95     22.50 o
   1   9   3       52.79       56.29      2.34 o
   2   9   3     1752.41     1760.08     19.53 o
   3   9   3      155.57      135.33      3.89 o
   4   9   3       48.96       54.78      2.65 o
   5   9   3       41.50       36.15      2.09 o
   6   9   3        1.16        0.91      1.77 o
   7   9   3       95.69       95.81      4.52 o
   8   9   3        7.32       14.86      3.89 o
   9   9   3       93.84      113.38      7.99 o
  10   9   3       68.18       59.70      6.85 o
  11   9   3        9.65        0.11      5.10 o
  12   9   3        0.14       -5.36      5.36 o
  13   9   3        0.23        2.13      6.91 o
  14   9   3      152.33      132.58     11.59 o
  15   9   3        0.90       -7.61      9.75 o
 -16  10   3        0.01       18.24     13.84 o
 -15  10   3        2.82        0.00     11.95 o
 -14  10   3       34.34       42.01      9.94 o
 -13  10   3       20.22       23.72      7.02 o
 -12  10   3       33.01       19.68      6.93 o
 -11  10   3       82.69       89.09      5.76 o
 -10  10   3      582.11      587.22     15.16 o
  -9  10   3       29.38       32.92      4.21 o
  -8  10   3        0.25       -2.05      3.08 o
  -7  10   3      640.25      570.88     10.20 o
  -6  10   3      243.50      220.57      6.10 o
  -5  10   3       29.64       54.85      2.73 o
  -4  10   3      220.00      209.43      6.14 o
  -3  10   3      754.75      742.56     11.63 o
  -2  10   3      381.21      406.37      6.73 o
  -1  10   3      138.12      136.25      3.51 o
   0  10   3       25.96       21.16      2.15 o
   1  10   3     1074.82     1069.28     11.79 o
   2  10   3       78.08      105.01      3.02 o
   3  10   3      115.99      104.45      3.34 o
   4  10   3     1591.11     1611.29     16.83 o
   5  10   3      285.73      260.64      5.20 o
   6  10   3       36.11       30.42      2.86 o
   7  10   3      743.27      719.43     13.57 o
   8  10   3     1031.48     1093.81     20.16 o
   9  10   3      117.16      104.90     10.31 o
  10  10   3        1.94        4.72      5.18 o
  11  10   3      202.98      189.71     15.78 o
  12  10   3        3.53        2.98      6.73 o
  13  10   3        4.62        2.72      7.56 o
  14  10   3        0.60       19.03     11.53 o
  15  10   3       23.75       38.11     11.78 o
 -16  11   3       30.18        3.15     13.21 o
 -15  11   3        1.36       -0.76      8.67 o
 -14  11   3        1.05        7.64     11.95 o
 -13  11   3       15.88        9.20      8.01 o
 -12  11   3      170.60      143.09     10.46 o
 -11  11   3       19.65       20.26      6.26 o
 -10  11   3        1.07        1.87      5.09 o
  -9  11   3       14.85       10.41      4.85 o
  -8  11   3      138.59      127.65      6.61 o
  -7  11   3        7.58        7.81      2.92 o
  -6  11   3      424.80      372.14      7.11 o
  -5  11   3      218.58      205.80      5.95 o
  -4  11   3     1027.82      983.68     17.19 o
  -3  11   3      364.45      457.77      9.10 o
  -2  11   3      510.74      553.86     10.36 o
  -1  11   3     4606.08     4596.59     46.65 o
   0  11   3      647.90      617.36      8.15 o
   1  11   3     1180.00     1225.79     13.25 o
   2  11   3      240.82      264.46      5.26 o
   3  11   3      773.20      737.09      9.61 o
   4  11   3       19.06       13.06      2.28 o
   5  11   3        2.01       -1.57      2.44 o
   6  11   3      901.41      856.13     17.72 o
   7  11   3      212.85      216.43      7.43 o
   8  11   3        0.03       -3.65      4.45 o
   9  11   3       97.15       97.28      8.40 o
  10  11   3       32.72       34.01      6.91 o
  11  11   3       18.07       34.81     11.02 o
  12  11   3       20.76        9.22      7.71 o
  13  11   3       66.06       76.73     10.27 o
  14  11   3      118.60      157.12     12.86 o
  15  11   3        0.14        1.91     24.22 o
 -15  12   3       32.25       10.15      9.49 o
 -14  12   3        2.54        2.98      8.31 o
 -13  12   3       13.17       17.19      9.12 o
 -12  12   3       35.88       46.16      8.73 o
 -11  12   3        9.83       12.42      6.95 o
 -10  12   3        8.45       11.07      6.28 o
  -9  12   3        4.36        4.10      4.70 o
  -8  12   3       27.00       25.04      4.81 o
  -7  12   3      226.39      222.81      6.50 o
  -6  12   3       34.20       34.69      2.88 o
  -5  12   3       10.70       -0.35      4.33 o
  -4  12   3     1101.41     1085.04     18.82 o
  -3  12   3      201.06      178.45      7.15 o
  -2  12   3      134.72      123.69      3.57 o
  -1  12   3       56.74       57.87      2.57 o
   0  12   3     4857.05     4677.69     54.64 o
   1  12   3      153.16      153.54      3.78 o
   2  12   3     1006.04     1005.95     13.53 o
   3  12   3      550.04      591.28     10.55 o
   4  12   3      113.20      123.43      4.29 o
   5  12   3      703.13      696.67     11.48 o
   6  12   3      304.70      287.22      9.05 o
   7  12   3        7.74       16.04      4.75 o
   8  12   3       14.13        8.29      6.65 o
   9  12   3       20.17       20.97      6.46 o
  10  12   3        0.27       -7.69     10.26 o
  11  12   3       52.16       40.69      8.10 o
  12  12   3        0.03        9.53     13.22 o
  13  12   3        2.23       -9.02     12.40 o
  14  12   3       31.58       39.67     14.69 o
 -15  13   3       31.53       48.38     17.30 o
 -14  13   3        8.10       -8.14      8.14 o
 -13  13   3       13.27       12.90      7.80 o
 -12  13   3        0.10        9.75      6.95 o
 -11  13   3       40.26       35.87      7.90 o
 -10  13   3       43.40       26.08     14.78 o
  -9  13   3        4.75       -4.76      4.76 o
  -8  13   3      175.53      147.95      6.86 o
  -7  13   3       76.08       87.18      4.98 o
  -6  13   3       43.74       53.62      6.52 o
  -5  13   3        8.66        7.47      4.95 o
  -4  13   3     1177.17     1174.75     21.11 o
  -3  13   3        6.52        1.03      2.33 o
  -2  13   3        1.63        0.92      1.94 o
  -1  13   3      231.10      202.46      4.13 o
   0  13   3       47.28       43.06      2.56 o
   1  13   3      281.36      290.44      5.46 o
   2  13   3      612.14      616.97     11.14 o
   3  13   3      102.03      100.26      4.18 o
   4  13   3      120.62      124.46      5.08 o
   5  13   3      276.96      224.33      7.10 o
   6  13   3       60.18       73.92      5.80 o
   7  13   3      289.77      283.10     12.03 o
   8  13   3        3.35        7.37      7.46 o
   9  13   3       20.46       17.82      6.55 o
  10  13   3        9.87       11.97      8.75 o
  11  13   3        1.52        4.01      7.62 o
  12  13   3      211.30      208.44     13.39 o
  13  13   3       34.05       31.70     14.32 o
  14  13   3        5.22       -9.05      9.05 o
 -14  14   3        5.58       -2.74     15.41 o
 -13  14   3        6.12       -2.75     16.36 o
 -12  14   3        0.58        0.39      6.63 o
 -11  14   3       29.96       20.87      7.55 o
 -10  14   3       13.98       11.16      6.38 o
  -9  14   3       94.06       91.51      7.68 o
  -8  14   3       14.57       11.52      3.33 o
  -7  14   3        3.67       22.02     10.69 o
  -6  14   3       26.57       18.87      9.44 o
  -5  14   3        0.52        9.19     10.38 o
  -4  14   3       64.97       53.75      5.34 o
  -3  14   3     1278.67     1287.15     21.66 o
  -2  14   3      631.73      613.45     10.85 o
  -1  14   3       56.23       66.13      2.90 o
   0  14   3        5.05        0.98      2.17 o
   1  14   3      253.52      267.01      6.77 o
   2  14   3        5.93       -0.32      2.29 o
   3  14   3       59.06       53.14      3.84 o
   4  14   3        3.05        0.94      3.35 o
   5  14   3      255.74      270.45      9.57 o
   6  14   3       43.21       23.37      4.86 o
   7  14   3       94.11       99.25      8.03 o
   8  14   3       72.35       97.78      9.70 o
   9  14   3       61.88       51.64      7.58 o
  10  14   3        3.77        2.80      6.55 o
  11  14   3        6.57       11.27      7.17 o
  12  14   3       14.08       19.41     10.06 o
  13  14   3       26.59       11.30      8.20 o
 -14  15   3        1.16       -7.35      8.14 o
 -13  15   3       10.80        9.44     11.95 o
 -12  15   3        0.01        1.00      6.95 o
 -11  15   3       11.63        5.74      6.47 o
 -10  15   3        4.72        0.89      5.57 o
  -9  15   3       49.20       46.88      6.19 o
  -8  15   3        6.89        3.07      4.07 o
  -7  15   3       25.34       30.82     11.95 o
  -6  15   3      340.99      289.99     22.02 o
  -5  15   3        2.74        3.15      9.44 o
  -4  15   3      180.31      172.59      8.95 o
  -3  15   3       77.07       56.78      5.42 o
  -2  15   3       96.60       93.17      4.22 o
  -1  15   3      604.59      532.46      8.46 o
   0  15   3       22.71       25.80      2.73 o
   1  15   3       65.34       33.80      4.07 o
   2  15   3        0.87        3.23      3.49 o
   3  15   3       38.76       33.91      4.08 o
   4  15   3        0.77       -3.57      3.57 o
   5  15   3      109.94      117.01      6.87 o
   6  15   3      128.76      139.83      8.77 o
   7  15   3       62.18       62.34      7.39 o
   8  15   3      117.76       85.46      8.68 o
   9  15   3       18.67       15.38      6.91 o
  10  15   3       20.46       13.77      7.58 o
  11  15   3        3.62        0.48      7.29 o
  12  15   3        0.81        6.29      8.03 o
  13  15   3        0.01       -6.62     10.30 o
 -13  16   3       25.90       40.15      8.95 o
 -12  16   3       63.25       70.10      9.05 o
 -11  16   3       12.18       18.87      6.47 o
 -10  16   3       10.14        7.32      5.12 o
  -9  16   3       63.44       64.33      6.29 o
  -8  16   3        1.86       -0.63     10.69 o
  -7  16   3      187.00      166.07     18.87 o
  -6  16   3       80.56       56.61     13.21 o
  -5  16   3      443.87      391.89     25.16 o
  -4  16   3       54.30       59.13     11.95 o
  -3  16   3      202.98      195.59      7.13 o
  -2  16   3       81.42       83.02      4.47 o
  -1  16   3      448.56      454.76      9.68 o
   0  16   3      918.20      886.45     15.01 o
   1  16   3       79.23       89.59      4.93 o
   2  16   3      622.70      639.11     14.20 o
   3  16   3        0.11       -2.38      4.53 o
   4  16   3       44.88       45.93      5.01 o
   5  16   3      107.89       94.25      6.50 o
   6  16   3      308.22      285.76     12.31 o
   7  16   3        4.77        1.78      5.60 o
   8  16   3       11.12       16.24     10.80 o
   9  16   3       14.96       13.08      7.21 o
  10  16   3       22.51       24.81      7.68 o
  11  16   3       34.99       48.62      8.79 o
  12  16   3        0.28        4.15      8.96 o
 -13  17   3        1.62       -2.11     11.01 o
 -12  17   3        1.45        0.07      6.63 o
 -11  17   3       25.14       18.21      6.13 o
 -10  17   3      106.12      103.39      7.98 o
  -9  17   3       68.31       72.34     16.36 o
  -8  17   3       59.47       81.78     15.73 o
  -7  17   3       22.28       33.34     12.58 o
  -6  17   3       26.00        6.29     10.69 o
  -5  17   3       44.61       49.69     12.58 o
  -4  17   3       88.24       78.00     13.84 o
  -3  17   3      321.02      308.26     11.33 o
  -2  17   3        7.20        8.01      3.72 o
  -1  17   3       14.41        7.71      4.12 o
   0  17   3      288.95      286.21     10.52 o
   1  17   3      126.84      131.43      6.81 o
   2  17   3      362.77      383.92     10.97 o
   3  17   3       63.62       64.10      6.57 o
   4  17   3       67.10       84.98      7.30 o
   5  17   3       58.02       58.47      7.12 o
   6  17   3        8.76       -1.00      5.72 o
   7  17   3        8.95        5.71      5.91 o
   8  17   3        2.10        2.78      6.31 o
   9  17   3       22.99       18.11      7.25 o
  10  17   3        2.02        4.76      6.98 o
  11  17   3        0.05       -6.97      6.97 o
  12  17   3        6.21       -2.66      8.60 o
 -12  18   3       33.87       45.91      7.37 o
 -11  18   3        7.21        4.78      8.81 o
 -10  18   3      188.98      171.10     21.39 o
  -9  18   3       59.03       48.44     15.10 o
  -8  18   3       29.34       21.39     13.21 o
  -7  18   3        1.50       -8.81      8.81 o
  -6  18   3       54.63       79.26     15.10 o
  -5  18   3       48.56       36.48     11.95 o
  -4  18   3        1.53       -1.26     10.06 o
  -3  18   3        0.08       -0.63      9.44 o
  -2  18   3       53.78       56.00      6.47 o
  -1  18   3       77.11       70.64      7.86 o
   0  18   3       69.75       87.78      9.11 o
   1  18   3        6.55        7.70      5.08 o
   2  18   3      487.00      511.63     15.19 o
   3  18   3      224.11      192.07      9.76 o
   4  18   3        0.63        5.47      5.55 o
   5  18   3        0.09        1.65      7.50 o
   6  18   3        7.15        2.27      5.71 o
   7  18   3        3.92       -3.86      5.80 o
   8  18   3       28.01       39.67      9.20 o
   9  18   3       22.94       19.14      7.47 o
  10  18   3        4.58        5.43      9.69 o
  11  18   3       12.16        2.14      9.85 o
 -11  19   3       88.79       88.69     20.13 o
 -10  19   3        0.28        9.44     14.47 o
  -9  19   3       20.29       25.16     14.47 o
  -8  19   3       35.11       36.48     14.47 o
  -7  19   3       41.08       43.40     14.47 o
  -6  19   3       50.25       28.31     12.58 o
  -5  19   3        0.52      -10.06     10.06 o
  -4  19   3        6.87       -0.63     10.69 o
  -3  19   3       36.80       31.45     11.95 o
  -2  19   3        1.21       -0.38      5.23 o
  -1  19   3       13.88        2.85     12.58 o
   0  19   3        1.18        4.94      5.73 o
   1  19   3        0.06        3.15      6.23 o
   2  19   3        0.92        1.17      5.06 o
   3  19   3       10.40        6.09      5.54 o
   4  19   3       51.53       80.90      7.47 o
   5  19   3       46.89       49.64      7.09 o
   6  19   3       39.49       35.45      7.09 o
   7  19   3        9.42       15.17      6.31 o
   8  19   3        2.02       -1.12      6.42 o
   9  19   3        7.60        4.37      7.55 o
  10  19   3        0.46       -0.92      7.34 o
 -10  20   3        1.97       27.05     15.10 o
  -9  20   3        6.16       34.60     15.10 o
  -8  20   3        0.07        0.63     11.95 o
  -7  20   3       20.24        3.77     11.95 o
  -6  20   3       51.27       62.27     15.10 o
  -5  20   3        0.83        6.29     11.95 o
  -4  20   3       52.39       53.47     14.47 o
  -3  20   3       95.27      115.11     16.36 o
  -2  20   3       78.86       82.46     12.90 o
  -1  20   3       21.39       29.93      6.80 o
   0  20   3       12.59       16.06      6.63 o
   1  20   3       45.34       46.31      8.18 o
   2  20   3      103.25      109.32      9.94 o
   3  20   3       16.49        9.27      6.50 o
   4  20   3        2.31        3.75      5.63 o
   5  20   3        9.00        9.57      5.86 o
   6  20   3        0.45       -4.07      5.95 o
   7  20   3       56.42       47.86      7.53 o
   8  20   3        0.00       -0.82      6.65 o
   9  20   3      108.46      125.08     10.45 o
  -9  21   3        9.23       -6.29     13.84 o
  -8  21   3       14.82       20.76     14.47 o
  -7  21   3        0.07       14.47     11.95 o
  -6  21   3       29.24       33.97     13.84 o
  -5  21   3       38.55       22.65     13.84 o
  -4  21   3       12.27       27.68     13.21 o
  -3  21   3       71.95       92.47     16.36 o
  -2  21   3        1.38        5.16      5.98 o
  -1  21   3       27.92       25.27      6.95 o
   0  21   3       18.27       17.40     15.41 o
   1  21   3       32.53       42.08      8.81 o
   2  21   3       47.19       43.57      8.15 o
   3  21   3       24.44       15.90     11.32 o
   4  21   3       23.31       30.46      7.68 o
   5  21   3       32.03       27.41     13.21 o
   6  21   3        0.78       -4.92      6.21 o
   7  21   3       87.18      107.19      9.82 o
   8  21   3       94.52       84.97     10.84 o
  -7  22   3        0.00        5.03     12.58 o
  -6  22   3       32.97       16.98     13.84 o
  -5  22   3        9.96       11.95     13.84 o
  -4  22   3        5.40       -0.63     11.95 o
  -3  22   3       46.02       88.07     15.10 o
  -2  22   3       17.52       14.91      6.38 o
  -1  22   3       71.60       62.63     15.73 o
   0  22   3       45.36       63.77      8.86 o
   1  22   3        1.27       11.74      7.33 o
   2  22   3       56.40       57.39      9.11 o
   3  22   3        1.76        6.72      6.95 o
   4  22   3       16.99        8.00      7.55 o
   5  22   3       58.33       85.49      9.89 o
   6  22   3       28.62       22.72      8.48 o
   7  22   3       22.85       39.84     13.84 o
  -6  23   3        0.62      -12.58     12.58 o
  -5  23   3        2.58       16.98     13.84 o
  -4  23   3        9.95        0.63     13.21 o
  -3  23   3       34.14       27.68     13.84 o
  -2  23   3       99.88      109.00      8.66 o
  -1  23   3       12.44       20.85      7.55 o
   0  23   3       17.51       24.80      7.86 o
   1  23   3        8.63       17.61      7.56 o
   2  23   3       23.23       30.16      8.42 o
   3  23   3       13.67       19.45      8.01 o
   4  23   3        5.64        2.83      7.68 o
   5  23   3       56.79       56.03      9.77 o
  -3  24   3        3.51      -11.95     11.95 o
  -2  24   3        1.64        8.18     13.21 o
  -1  24   3        3.98        6.05      6.95 o
   0  24   3       26.07       33.87      8.60 o
   1  24   3       15.96       21.18      8.22 o
   2  24   3        7.35        0.38      7.70 o
 -17   0   4      149.87      186.20     24.53 o
 -16   0   4        0.05       -5.66     12.58 o
 -15   0   4       58.10       58.31     11.34 o
 -14   0   4       27.54       12.21      8.49 o
 -13   0   4       78.74       56.88     15.10 o
 -12   0   4     1060.27      981.13     30.68 o
 -11   0   4        9.06        9.58      4.16 o
 -10   0   4      656.28      662.19     14.14 o
  -9   0   4     2364.36     2271.05     37.09 o
  -8   0   4     3180.02     3390.72     59.47 o
  -7   0   4     1347.85     1477.34     25.23 o
  -6   0   4     1002.68      928.97     21.52 o
  -5   0   4     9359.74     9764.83    170.87 o
  -4   0   4     6871.84     6719.22    105.81 o
  -3   0   4      574.33      686.42     14.52 o
  -2   0   4    23630.55    22952.73    365.54 o
  -1   0   4     3301.28     3273.30     64.10 o
   0   0   4      825.94      857.51     14.86 o
   1   0   4     2113.29     2361.71     31.83 o
   2   0   4     5313.75     5459.47     70.21 o
   3   0   4     4655.09     5456.03     69.85 o
   4   0   4     1702.10     1732.56     24.73 o
   5   0   4      319.13      282.92      7.75 o
   6   0   4     3913.51     4190.77     55.31 o
   7   0   4     2775.63     2696.14     37.94 o
   8   0   4      759.65      718.09     14.44 o
   9   0   4     3350.62     3166.97     44.97 o
  10   0   4      115.81       67.59      5.64 o
  11   0   4        6.66       16.74      4.91 o
  12   0   4      239.45      240.23     12.81 o
  13   0   4      150.87      152.23     11.35 o
  14   0   4        1.32        0.92      7.25 o
  15   0   4      179.08      177.83     42.77 o
  16   0   4        0.73       33.34     16.98 o
 -18   1   4       12.84        0.63     16.36 o
 -17   1   4       20.24        2.26     21.07 o
 -16   1   4       46.06       50.00     11.34 o
 -15   1   4       66.31       59.62      7.83 o
 -14   1   4        0.39       -0.04      5.21 o
 -13   1   4      419.97      415.90     13.73 o
 -12   1   4      364.74      373.10     10.12 o
 -11   1   4       17.37       15.53      3.05 o
 -10   1   4        0.11       -2.46      2.46 o
  -9   1   4       90.49      112.56      4.14 o
  -8   1   4      430.48      453.33      8.60 o
  -7   1   4      155.48      153.08      4.56 o
  -6   1   4      609.94      633.54      9.19 o
  -5   1   4      267.89      311.81      5.68 o
  -4   1   4      633.09      594.86      8.22 o
  -3   1   4     1422.85     1488.88     19.47 o
  -2   1   4     4215.54     4239.61     51.90 o
  -1   1   4    10376.89    10829.31    127.14 o
   0   1   4      879.51      882.24     10.67 o
   1   1   4     2340.88     2571.25     28.98 o
   2   1   4     1276.45     1253.46     13.66 o
   3   1   4      160.07      111.89      3.15 o
   4   1   4      733.92      776.16      8.87 o
   5   1   4     4149.94     4209.87     38.87 o
   6   1   4      215.72      214.36      6.32 o
   7   1   4      107.94       99.22      3.65 o
   8   1   4      501.01      500.84      8.16 o
   9   1   4      722.42      680.10     10.27 o
  10   1   4       58.13       39.91      3.49 o
  11   1   4      666.49      617.90     12.19 o
  12   1   4        0.00        2.61      3.92 o
  13   1   4       36.94       22.60      6.22 o
  14   1   4       87.35      112.41      8.53 o
  15   1   4        4.64       13.09     13.61 o
  16   1   4        0.25        0.89     10.65 o
 -17   2   4       14.34       -9.34      9.34 o
 -16   2   4        0.05        3.34      8.67 o
 -15   2   4       40.51       33.38      8.47 o
 -14   2   4      224.08      215.75     10.81 o
 -13   2   4        3.83        7.55      5.23 o
 -12   2   4      246.83      265.57      8.96 o
 -11   2   4        4.87       12.24      3.27 o
 -10   2   4      501.06      476.99      7.79 o
  -9   2   4       37.28       34.65      2.96 o
  -8   2   4      536.20      554.46      9.66 o
  -7   2   4     1035.18     1265.49     16.75 o
  -6   2   4     2357.42     2385.62     28.03 o
  -5   2   4      494.14      465.23      7.17 o
  -4   2   4      133.16      134.79      3.57 o
  -3   2   4      428.64      493.26      8.12 o
  -2   2   4     4475.03     4891.22     67.05 o
  -1   2   4      856.31      864.90     11.30 o
   0   2   4     1572.72     1728.59     33.02 o
   1   2   4     4848.53     4931.43     63.04 o
   2   2   4       87.21      108.08      2.95 o
   3   2   4      328.20      290.95      5.02 o
   4   2   4     3031.35     3241.46     28.97 o
   5   2   4       92.17       81.60      2.89 o
   6   2   4     1825.78     2011.97     20.59 o
   7   2   4      182.38      163.19      4.48 o
   8   2   4        3.42        5.24      2.37 o
   9   2   4      112.95      156.79      5.00 o
  10   2   4        4.48       10.45      2.95 o
  11   2   4      109.35      131.32      5.94 o
  12   2   4       14.74       13.14      4.26 o
  13   2   4        0.09        4.08      5.57 o
  14   2   4       54.41       62.32      8.31 o
  15   2   4       47.26       44.72     11.85 o
  16   2   4      208.31      212.70     19.31 o
 -17   3   4       13.05       25.44     11.09 o
 -16   3   4        2.23       11.31     13.52 o
 -15   3   4       22.61       18.89      7.92 o
 -14   3   4        1.04        0.46      8.08 o
 -13   3   4      253.75      219.62     10.40 o
 -12   3   4        6.89        4.78      3.97 o
 -11   3   4       48.23       35.27      3.90 o
 -10   3   4        8.91        8.01      2.65 o
  -9   3   4       14.81       20.21      2.68 o
  -8   3   4      366.38      360.20      7.42 o
  -7   3   4       59.98       46.04      2.82 o
  -6   3   4       76.83       63.08      2.99 o
  -5   3   4      297.43      276.25      5.48 o
  -4   3   4      303.11      373.74      9.50 o
  -3   3   4     2381.62     2218.29     37.39 o
  -2   3   4     4080.63     4110.05     75.65 o
  -1   3   4      862.81      883.80     13.70 o
   0   3   4     3589.64     4091.14     44.90 o
   1   3   4      367.03      353.13      5.57 o
   2   3   4      202.87      149.68      3.66 o
   3   3   4        3.88       11.25      1.73 o
   4   3   4       31.63       41.49      2.29 o
   5   3   4       12.50        0.39      1.61 o
   6   3   4        8.95        9.07      2.25 o
   7   3   4      991.36      965.00     11.96 o
   8   3   4      592.61      567.46      8.77 o
   9   3   4      137.69      130.87      4.60 o
  10   3   4      156.33      138.51      5.03 o
  11   3   4      176.32      152.57      6.55 o
  12   3   4       43.70       27.83      4.68 o
  13   3   4      484.04      567.44     13.94 o
  14   3   4        0.05       -5.35      5.35 o
  15   3   4       13.21       -0.39      7.83 o
  16   3   4       69.36       51.19     13.52 o
 -17   4   4        6.69        3.60      9.76 o
 -16   4   4        5.96        2.08      8.86 o
 -15   4   4       19.56       26.77      9.82 o
 -14   4   4       18.24        0.61      5.48 o
 -13   4   4      150.89      151.89      8.84 o
 -12   4   4       82.43       97.08      8.91 o
 -11   4   4      305.70      285.25      7.72 o
 -10   4   4      107.92      135.50      5.28 o
  -9   4   4     1526.44     1505.73     18.80 o
  -8   4   4       14.88       10.95      2.63 o
  -7   4   4       65.65       44.60      2.82 o
  -6   4   4      324.12      361.05      7.23 o
  -5   4   4     2725.43     2703.59     33.37 o
  -4   4   4      336.51      390.53      7.07 o
  -3   4   4     4138.99     4278.88     56.30 o
  -2   4   4     2780.28     2815.28     37.96 o
  -1   4   4        5.62        2.05      1.29 o
   0   4   4     2824.59     3182.11     35.49 o
   1   4   4     2703.11     2559.35     27.16 o
   2   4   4     3972.66     4040.70     41.74 o
   3   4   4     1373.28     1552.69     16.83 o
   4   4   4     4251.78     4185.95     38.62 o
   5   4   4     1284.94     1326.86     14.48 o
   6   4   4       89.46       75.69      2.95 o
   7   4   4      271.20      296.29      5.60 o
   8   4   4      191.55      198.28      5.21 o
   9   4   4      177.73      215.42      6.23 o
  10   4   4      100.68       72.54      4.74 o
  11   4   4       29.35       25.19      4.48 o
  12   4   4       28.83       19.39      6.63 o
  13   4   4        5.98        2.60      4.60 o
  14   4   4       16.74       18.99      7.80 o
  15   4   4        6.33       13.50     12.08 o
  16   4   4        0.10        3.03     19.19 o
 -17   5   4        0.61       -8.82      9.76 o
 -16   5   4        2.40       -3.57      8.86 o
 -15   5   4       12.22        3.18      8.31 o
 -14   5   4      110.41      157.18     14.15 o
 -13   5   4       35.31       45.87      5.79 o
 -12   5   4       29.65       33.33      5.09 o
 -11   5   4       77.44       80.43      7.12 o
 -10   5   4      271.77      293.33      7.87 o
  -9   5   4      559.82      558.43      9.56 o
  -8   5   4       12.88       14.56      2.67 o
  -7   5   4        4.63        2.58      1.95 o
  -6   5   4        6.81        2.95      1.63 o
  -5   5   4       48.30       21.05      2.14 o
  -4   5   4      432.50      489.65      7.38 o
  -3   5   4     4811.69     5038.36     59.99 o
  -2   5   4     2890.10     3325.22     36.90 o
  -1   5   4      151.61      181.93      4.31 o
   0   5   4     4053.89     3843.42     42.12 o
   1   5   4       74.82       46.73      2.18 o
   2   5   4      251.45      231.36      4.66 o
   3   5   4       64.98       66.49      2.56 o
   4   5   4        3.79       17.08      1.97 o
   5   5   4      320.89      371.32      6.10 o
   6   5   4        4.15        3.52      1.99 o
   7   5   4       37.03       47.71      2.75 o
   8   5   4       52.12       38.04      3.01 o
   9   5   4      201.64      206.15      5.78 o
  10   5   4       43.83       44.30      4.53 o
  11   5   4      324.78      368.58     10.40 o
  12   5   4       27.98       21.76      4.93 o
  13   5   4       20.65       20.02      5.81 o
  14   5   4        0.01       -2.91     10.77 o
  15   5   4       19.23       23.48      9.08 o
  16   5   4       19.73        1.20      9.48 o
 -17   6   4        1.24       -1.26     10.20 o
 -16   6   4        0.01       -1.26      8.42 o
 -15   6   4        6.20        1.13      9.44 o
 -14   6   4       35.01        8.76      9.11 o
 -13   6   4        0.72        0.17      5.10 o
 -12   6   4        3.98       -2.52      4.14 o
 -11   6   4      428.30      458.04     12.11 o
 -10   6   4       12.31        8.00      3.44 o
  -9   6   4      226.85      210.36      7.07 o
  -8   6   4       99.09       86.69      4.64 o
  -7   6   4       95.21       84.47      3.45 o
  -6   6   4      523.93      479.17      7.73 o
  -5   6   4      256.47      246.49      4.78 o
  -4   6   4      523.14      591.64      8.33 o
  -3   6   4     1436.33     1353.75     20.03 o
  -2   6   4       75.96       66.40      2.41 o
  -1   6   4      983.13     1174.42     14.40 o
   0   6   4       31.25       20.87      2.02 o
   1   6   4      336.57      317.87      7.07 o
   2   6   4       30.98       48.00      2.38 o
   3   6   4     2891.31     3015.76     28.70 o
   4   6   4       70.85       80.62      2.71 o
   5   6   4      299.74      313.12      5.85 o
   6   6   4       57.17       55.53      3.26 o
   7   6   4       82.15       69.69      3.29 o
   8   6   4      299.50      334.19      7.10 o
   9   6   4        8.25       11.02      3.38 o
  10   6   4      213.25      205.46      8.57 o
  11   6   4       83.47       58.25      5.47 o
  12   6   4        0.04       -1.19      4.14 o
  13   6   4       55.34       39.83      7.09 o
  14   6   4        4.26       -4.95      7.35 o
  15   6   4       13.09       15.60      8.87 o
  16   6   4       20.43       23.14     12.62 o
 -17   7   4       14.46        8.04     18.24 o
 -16   7   4        9.50       24.77     11.01 o
 -15   7   4       38.75       43.14     10.56 o
 -14   7   4       48.56       50.79      8.34 o
 -13   7   4      228.91      233.75     14.74 o
 -12   7   4      159.34      123.44      7.76 o
 -11   7   4      183.41      182.88      7.83 o
 -10   7   4       16.39       16.86      3.46 o
  -9   7   4        0.05       -0.24      2.69 o
  -8   7   4      108.83      106.12      5.13 o
  -7   7   4     1414.90     1443.41     20.12 o
  -6   7   4        0.30        0.14      3.05 o
  -5   7   4     2089.69     2231.20     28.10 o
  -4   7   4     2132.68     2204.84     24.99 o
  -3   7   4      106.61      106.92      2.87 o
  -2   7   4     3303.34     3726.54     44.63 o
  -1   7   4      810.41      912.06     12.32 o
   0   7   4      355.54      418.90      6.62 o
   1   7   4     2452.70     2398.21     25.69 o
   2   7   4       27.49       27.03      2.06 o
   3   7   4      377.70      368.02      5.79 o
   4   7   4     1227.23     1135.49     12.60 o
   5   7   4      354.43      367.54      6.29 o
   6   7   4        5.02       -1.47      1.75 o
   7   7   4      119.56      122.59      4.03 o
   8   7   4      147.13      129.79      6.52 o
   9   7   4       14.04       11.35      3.79 o
  10   7   4       71.69       72.22      5.91 o
  11   7   4      180.11      178.85      9.37 o
  12   7   4        1.04        0.92      5.61 o
  13   7   4       19.72       18.80      6.83 o
  14   7   4        5.47       20.90      7.16 o
  15   7   4       12.45        6.21     18.56 o
  16   7   4       22.58       27.05     16.36 o
 -17   8   4        0.22        3.77     13.21 o
 -16   8   4        1.99        0.99      9.31 o
 -15   8   4        1.88       -0.18      8.31 o
 -14   8   4       68.49       79.21     11.70 o
 -13   8   4       93.08       64.57      9.14 o
 -12   8   4        9.71       10.11      4.82 o
 -11   8   4        8.05        6.18      4.17 o
 -10   8   4      390.58      388.59      9.40 o
  -9   8   4      123.47      144.83      4.89 o
  -8   8   4      943.52      898.52     13.54 o
  -7   8   4     1052.87     1106.99     16.21 o
  -6   8   4      181.14      186.42      4.88 o
  -5   8   4      572.98      598.58     11.06 o
  -4   8   4       24.65       40.55      2.78 o
  -3   8   4     2065.86     2206.12     30.86 o
  -2   8   4     1781.76     1833.18     24.97 o
  -1   8   4       76.68       80.79      2.96 o
   0   8   4        4.33       -0.70      1.38 o
   1   8   4     3159.00     3372.33     37.62 o
   2   8   4     2859.53     2862.12     28.84 o
   3   8   4      873.36      822.12     11.61 o
   4   8   4       79.19       73.06      2.68 o
   5   8   4     1657.55     1687.99     17.69 o
   6   8   4      304.45      340.49      6.24 o
   7   8   4      126.37      142.75      4.93 o
   8   8   4      439.29      466.78      9.75 o
   9   8   4       15.60       -2.29      4.07 o
  10   8   4       96.66       96.52      6.34 o
  11   8   4      288.47      268.88     11.94 o
  12   8   4       99.99      102.10      9.05 o
  13   8   4       13.23       10.68     10.68 o
  14   8   4        2.35        1.93      7.58 o
  15   8   4        1.36      -10.39     18.87 o
 -16   9   4        0.27       23.90     13.84 o
 -15   9   4       48.77       64.46     11.46 o
 -14   9   4        2.67       -5.57      6.27 o
 -13   9   4        0.73       -2.66      6.33 o
 -12   9   4       32.17       16.99     12.60 o
 -11   9   4        4.29        3.59      4.41 o
 -10   9   4      132.45      131.40      5.99 o
  -9   9   4      642.80      636.07     10.23 o
  -8   9   4     1083.41     1041.09     14.95 o
  -7   9   4       11.29       20.68      3.26 o
  -6   9   4      423.82      397.84      8.84 o
  -5   9   4       73.10       63.18      3.38 o
  -4   9   4      482.54      470.48      8.47 o
  -3   9   4       21.13       29.78      2.36 o
  -2   9   4       15.15       16.74      2.39 o
  -1   9   4      167.50      176.11      4.16 o
   0   9   4      360.42      342.74      6.32 o
   1   9   4     1595.99     1674.22     18.90 o
   2   9   4      496.09      468.97      7.07 o
   3   9   4      748.58      846.31     10.81 o
   4   9   4       48.09       30.32      2.14 o
   5   9   4       17.29       16.44      2.08 o
   6   9   4      284.81      291.55      6.07 o
   7   9   4      245.71      238.03     11.97 o
   8   9   4      115.46      147.72      6.29 o
   9   9   4        3.38       -0.41      3.87 o
  10   9   4      114.91      108.48      8.08 o
  11   9   4        4.44        5.25      5.36 o
  12   9   4       40.10       48.59      8.53 o
  13   9   4        6.34        0.98      7.17 o
  14   9   4       12.19       20.67      8.44 o
  15   9   4        0.08      -10.69     10.69 o
 -16  10   4        6.99       13.21     13.84 o
 -15  10   4       61.19       72.34     14.47 o
 -14  10   4        4.40       -8.49      8.49 o
 -13  10   4        0.00        5.24      8.65 o
 -12  10   4       36.29       34.10      7.40 o
 -11  10   4        8.66        6.60      4.09 o
 -10  10   4       97.26      115.04      6.90 o
  -9  10   4       68.75       81.07      5.47 o
  -8  10   4      798.54      747.58     13.48 o
  -7  10   4      871.29      862.74     14.33 o
  -6  10   4      879.63      879.81     15.12 o
  -5  10   4      146.81      141.31      4.85 o
  -4  10   4       14.25       21.70      2.40 o
  -3  10   4      379.15      410.30      7.69 o
  -2  10   4      226.20      237.37      9.79 o
  -1  10   4      400.37      340.65      5.63 o
   0  10   4     1558.83     1591.14     17.98 o
   1  10   4      513.23      534.08      7.94 o
   2  10   4     1029.65     1082.44     12.82 o
   3  10   4      156.01      151.57      4.30 o
   4  10   4       18.76       19.19      1.93 o
   5  10   4     1303.18     1310.07     14.60 o
   6  10   4       63.68       64.74      3.39 o
   7  10   4      265.33      254.91      7.62 o
   8  10   4        2.87       -3.57      4.58 o
   9  10   4      115.50      114.45      8.05 o
  10  10   4        0.72        0.05      5.86 o
  11  10   4        1.86       -1.69      6.33 o
  12  10   4      129.27      139.23     11.58 o
  13  10   4       13.60       13.30     13.32 o
  14  10   4        0.10        2.20      8.17 o
  15  10   4       14.30      -11.95     11.95 o
 -16  11   4       17.88       -1.26     13.21 o
 -15  11   4       14.94       18.87     12.58 o
 -14  11   4        9.34       14.95      8.67 o
 -13  11   4      119.00       91.36     11.01 o
 -12  11   4       22.79       38.14      7.39 o
 -11  11   4        4.33       -6.99      6.99 o
 -10  11   4      108.40       84.01      7.47 o
  -9  11   4       45.99       24.79      5.56 o
  -8  11   4        1.78       -1.78      2.58 o
  -7  11   4       54.62       62.66      3.90 o
  -6  11   4      756.74      762.69     12.75 o
  -5  11   4     1519.99     1507.70     23.14 o
  -4  11   4      219.63      215.39      5.52 o
  -3  11   4      250.99      307.58      6.54 o
  -2  11   4       43.15       36.40      3.08 o
  -1  11   4      244.44      253.78      5.20 o
   0  11   4     1822.55     1738.58     18.31 o
   1  11   4     2451.20     2454.35     23.57 o
   2  11   4      196.28      196.01      4.63 o
   3  11   4      484.36      466.01      7.87 o
   4  11   4       51.17       50.31      3.25 o
   5  11   4      196.23      224.26      7.03 o
   6  11   4      221.69      242.03      7.72 o
   7  11   4      398.68      433.36     14.97 o
   8  11   4        0.38        5.79      5.83 o
   9  11   4       16.94       14.96      6.47 o
  10  11   4       48.55       47.94      8.07 o
  11  11   4      101.34      117.29     12.83 o
  12  11   4        1.78        4.72      7.22 o
  13  11   4        1.29       -2.81      7.58 o
  14  11   4       68.92       64.48     10.44 o
 -15  12   4        5.72        6.41     17.93 o
 -14  12   4       71.87      116.66     14.47 o
 -13  12   4       33.22       41.97      9.19 o
 -12  12   4        0.19        3.11      6.95 o
 -11  12   4       38.87       48.22      8.14 o
 -10  12   4        7.14        5.66      6.28 o
  -9  12   4        1.14       -2.82      7.49 o
  -8  12   4       17.80       12.85      3.51 o
  -7  12   4        4.72        5.03      2.96 o
  -6  12   4      213.71      223.67      6.11 o
  -5  12   4       59.28       74.64      3.78 o
  -4  12   4     2977.59     3035.10     43.84 o
  -3  12   4      542.76      564.99      9.85 o
  -2  12   4      272.14      284.52      6.58 o
  -1  12   4      213.95      180.38      4.58 o
   0  12   4        6.14        6.04      2.30 o
   1  12   4      290.73      304.67      5.42 o
   2  12   4        5.43        0.69      1.37 o
   3  12   4        5.72        4.22      1.98 o
   4  12   4        7.62       -0.47      2.63 o
   5  12   4      473.78      447.19     10.94 o
   6  12   4      265.35      238.19      9.55 o
   7  12   4       76.89       98.90      9.22 o
   8  12   4        2.90        7.17      5.92 o
   9  12   4      110.08      121.99      9.50 o
  10  12   4      226.60      283.64     14.14 o
  11  12   4       22.07       20.98      7.84 o
  12  12   4        0.10       16.30      8.09 o
  13  12   4        6.83       12.13      8.29 o
  14  12   4        5.00       13.25     10.28 o
 -15  13   4       12.80        4.29      9.37 o
 -14  13   4        3.54        0.48      8.31 o
 -13  13   4      105.17      133.73     16.67 o
 -12  13   4        0.00        0.51      6.38 o
 -11  13   4        2.71        1.50      9.44 o
 -10  13   4       23.05       27.78      8.49 o
  -9  13   4        1.92       -3.15      7.23 o
  -8  13   4      168.22      174.47      8.25 o
  -7  13   4        1.98        3.27      2.94 o
  -6  13   4       90.34       86.37      4.39 o
  -5  13   4       32.74       34.66      5.18 o
  -4  13   4      808.32      781.24     12.31 o
  -3  13   4      360.63      322.11      7.09 o
  -2  13   4       49.02       61.03      3.25 o
  -1  13   4      145.61      177.51      4.66 o
   0  13   4       80.23       70.74      3.69 o
   1  13   4       46.23       48.37      3.01 o
   2  13   4      166.44      176.89      6.36 o
   3  13   4      188.82      185.29      6.52 o
   4  13   4        0.80       -4.30      4.30 o
   5  13   4       64.13       75.03      6.26 o
   6  13   4       56.84       66.12      6.08 o
   7  13   4      116.12      102.04      8.33 o
   8  13   4      227.86      245.68     23.81 o
   9  13   4        0.93        6.04      6.21 o
  10  13   4       40.92       44.76      8.53 o
  11  13   4        4.55       -1.26      7.17 o
  12  13   4       26.63       20.52      8.09 o
  13  13   4       26.77       15.96      8.21 o
  14  13   4       22.09       27.48     14.78 o
 -14  14   4        4.81       15.01      9.44 o
 -13  14   4       73.73       93.95     11.29 o
 -12  14   4       32.28       35.17      8.26 o
 -11  14   4        0.00       -1.84      5.81 o
 -10  14   4       17.34       18.99      6.38 o
  -9  14   4       25.28       18.81      6.29 o
  -8  14   4       74.61       68.38      8.70 o
  -7  14   4      267.54      254.68      7.50 o
  -6  14   4       84.94       60.39     12.58 o
  -5  14   4       13.05       -6.92      8.81 o
  -4  14   4       33.16       32.01      9.44 o
  -3  14   4     1157.38     1151.65     17.74 o
  -2  14   4        2.30        1.04      2.75 o
  -1  14   4        2.15       -2.32      2.32 o
   0  14   4       32.80       35.27      5.04 o
   1  14   4       53.14       57.52      4.21 o
   2  14   4       60.39       55.80      4.21 o
   3  14   4        0.82        1.20      3.11 o
   4  14   4       38.43       31.55      4.69 o
   5  14   4       87.28       90.88      6.51 o
   6  14   4       15.83       17.04      5.74 o
   7  14   4        0.07        1.92      5.83 o
   8  14   4        0.01       -2.95      6.30 o
   9  14   4       84.94       62.32      8.50 o
  10  14   4        0.66        9.07      7.03 o
  11  14   4        1.28        2.30      8.40 o
  12  14   4       13.81       15.72     13.64 o
  13  14   4        1.23       15.08      8.59 o
 -14  15   4       27.53       36.80      9.65 o
 -13  15   4       47.07       53.98      9.42 o
 -12  15   4      168.10      175.00     12.92 o
 -11  15   4        4.50       12.50      6.47 o
 -10  15   4        1.91        3.62      6.60 o
  -9  15   4      240.17      252.47     11.98 o
  -8  15   4        2.74       -4.25      7.86 o
  -7  15   4      199.19      179.91     18.24 o
  -6  15   4       74.80       49.07     11.95 o
  -5  15   4      536.73      522.73     29.56 o
  -4  15   4       67.11       66.37      7.21 o
  -3  15   4       18.62       12.54      3.00 o
  -2  15   4       14.46        9.13      4.56 o
  -1  15   4      185.32      167.57      5.99 o
   0  15   4      603.86      581.04     11.34 o
   1  15   4       82.87       79.72      5.36 o
   2  15   4        0.84       -1.71      2.92 o
   3  15   4        0.12        6.51      4.45 o
   4  15   4      102.96       88.92      6.08 o
   5  15   4       10.63        9.63      4.69 o
   6  15   4       52.32       56.42      7.30 o
   7  15   4       83.06       76.39      8.14 o
   8  15   4        3.73       -1.86      8.15 o
   9  15   4       17.95       14.06      7.22 o
  10  15   4        3.13       -4.16      7.02 o
  11  15   4       64.97       75.55      9.88 o
  12  15   4       16.59       21.92      8.42 o
  13  15   4       33.40       25.28     10.73 o
 -13  16   4        0.05       -5.03      7.33 o
 -12  16   4       39.23       60.27      8.74 o
 -11  16   4       45.62       61.37      7.82 o
 -10  16   4        7.69        1.68      5.06 o
  -9  16   4      104.03      114.75      7.88 o
  -8  16   4       45.95       33.97     13.21 o
  -7  16   4       18.43       39.00     11.95 o
  -6  16   4        6.58       13.21     10.69 o
  -5  16   4       58.79       38.37     12.58 o
  -4  16   4      176.08      145.31     15.73 o
  -3  16   4        2.96        2.07      3.69 o
  -2  16   4      112.48      117.90      5.68 o
  -1  16   4      123.45      160.82     11.61 o
   0  16   4      309.52      267.69     10.48 o
   1  16   4      525.95      486.68     12.13 o
   2  16   4       58.88       43.69      6.15 o
   3  16   4        3.22       -3.57      3.57 o
   4  16   4       62.48       70.34      5.93 o
   5  16   4        1.15       10.73      5.68 o
   6  16   4        7.61        5.09      5.72 o
   7  16   4        2.27        7.97      6.04 o
   8  16   4      171.70      148.50     13.95 o
   9  16   4        7.21       -3.21      6.46 o
  10  16   4       95.59      126.06     17.73 o
  11  16   4        3.05       -8.06      8.06 o
  12  16   4        6.71       -3.69      7.39 o
 -12  17   4        0.07       -5.99      5.99 o
 -11  17   4        4.36       -3.77      5.20 o
 -10  17   4        1.47        4.40     11.95 o
  -9  17   4        9.50       15.73     11.95 o
  -8  17   4        0.20      -10.06     10.06 o
  -7  17   4        0.11       15.10     11.95 o
  -6  17   4       92.80       81.78     14.47 o
  -5  17   4       78.74       79.26     14.47 o
  -4  17   4      262.87      217.65     20.13 o
  -3  17   4       14.85        5.52      5.01 o
  -2  17   4        5.94       10.03      5.64 o
  -1  17   4       13.10       11.24      4.68 o
   0  17   4       11.08        1.85      4.47 o
   1  17   4      317.70      327.90     12.10 o
   2  17   4       68.57       57.00      8.99 o
   3  17   4       36.81       20.14      5.90 o
   4  17   4      155.87      158.46      7.90 o
   5  17   4       26.84       24.08      6.47 o
   6  17   4       70.92       45.63      7.22 o
   7  17   4       45.66       49.14      8.62 o
   8  17   4       42.08       60.27      8.32 o
   9  17   4        9.87        5.12      8.18 o
  10  17   4        4.28        9.43      7.72 o
  11  17   4       79.73       72.45     10.18 o
 -12  18   4       43.46       76.11     19.50 o
 -11  18   4        4.42        4.40     12.58 o
 -10  18   4       74.98       88.69     17.61 o
  -9  18   4       15.94        5.03     11.95 o
  -8  18   4        0.12       -0.63     11.95 o
  -7  18   4      121.67      105.05     16.98 o
  -6  18   4       26.18       20.13     11.95 o
  -5  18   4        4.25       -8.81      8.81 o
  -4  18   4      116.62      102.53     15.73 o
  -3  18   4       11.14       16.15      5.06 o
  -2  18   4       35.85       30.60      6.38 o
  -1  18   4        5.17       -2.45      5.70 o
   0  18   4       95.20      115.71     12.61 o
   1  18   4       23.70        9.65      5.45 o
   2  18   4        2.34        5.23      5.37 o
   3  18   4      186.43      186.78     10.16 o
   4  18   4        0.85       -5.18      5.18 o
   5  18   4        0.00       -0.82      5.68 o
   6  18   4       23.18        8.24      6.47 o
   7  18   4       17.09        7.41      6.63 o
   8  18   4       48.57       64.00      8.50 o
   9  18   4       32.65       20.54      7.65 o
  10  18   4        1.34       -7.83      9.41 o
 -11  19   4        0.28        6.29     15.10 o
 -10  19   4        1.44       -0.63     11.95 o
  -9  19   4       71.45      108.19     18.87 o
  -8  19   4       27.60       15.73     13.21 o
  -7  19   4        8.16       13.84     12.58 o
  -6  19   4      224.90      227.08     22.02 o
  -5  19   4      125.80      125.81     16.98 o
  -4  19   4       24.70       24.53     12.58 o
  -3  19   4        6.31       -7.55     10.06 o
  -2  19   4      330.72      335.53     14.31 o
  -1  19   4        0.18       -4.38      5.98 o
   0  19   4       23.26       36.04      7.52 o
   1  19   4       63.98       77.39     11.95 o
   2  19   4        9.05        9.97      5.79 o
   3  19   4      139.98      170.00     10.34 o
   4  19   4      138.89      149.85      9.62 o
   5  19   4       18.39       25.96      6.83 o
   6  19   4        3.52        0.79      6.20 o
   7  19   4       20.94       19.66      8.93 o
   8  19   4        8.85        2.82      8.38 o
   9  19   4       33.23       35.41      8.27 o
  10  19   4        1.07        1.70      8.60 o
 -10  20   4       29.57       32.71     15.73 o
  -9  20   4        5.71        9.44     13.21 o
  -8  20   4        8.83       13.21     13.84 o
  -7  20   4       58.10       41.52     15.10 o
  -6  20   4       85.51      115.74     17.61 o
  -5  20   4        7.10       -1.89     11.32 o
  -4  20   4        0.01        8.18     11.95 o
  -3  20   4        4.18        6.92     11.32 o
  -2  20   4       10.23       12.95      5.90 o
  -1  20   4       51.59       55.05      7.86 o
   0  20   4        1.42       -0.46      6.44 o
   1  20   4        3.15        5.50      8.18 o
   2  20   4        5.70       16.53      7.33 o
   3  20   4       32.02       36.88     12.27 o
   4  20   4      152.81      130.93      9.44 o
   5  20   4        0.00       -2.18      7.35 o
   6  20   4       13.62       10.85      6.85 o
   7  20   4       10.21       10.28      7.09 o
   8  20   4       32.46       37.00      8.01 o
   9  20   4       76.85       71.07     11.16 o
  -9  21   4       20.23       25.79     15.73 o
  -8  21   4        2.80        4.40     13.84 o
  -7  21   4       80.74      104.42     18.24 o
  -6  21   4       37.29       50.95     15.10 o
  -5  21   4       87.68       89.32     16.98 o
  -4  21   4       42.23       39.00     14.47 o
  -3  21   4        2.68       -2.52     10.69 o
  -2  21   4        2.80        9.44      6.28 o
  -1  21   4       11.35       13.80      6.80 o
   0  21   4       14.55        2.91      7.08 o
   1  21   4        2.29       -1.57      6.67 o
   2  21   4       52.68       52.02     10.06 o
   3  21   4        0.18        3.15      7.08 o
   4  21   4       93.37      105.25     17.61 o
   5  21   4        2.24        5.73      7.86 o
   6  21   4        6.47        8.55      7.02 o
   7  21   4      177.86      199.71     20.98 o
  -7  22   4        4.05        2.52     12.58 o
  -6  22   4       14.47        9.44     13.21 o
  -5  22   4       12.90       25.79     14.47 o
  -4  22   4       24.90       11.95     13.21 o
  -3  22   4        4.84       28.94     13.21 o
  -2  22   4        9.68       25.77      6.38 o
  -1  22   4        0.02       -6.50      6.50 o
   0  22   4        4.01       15.21      7.52 o
   1  22   4        1.21       -6.88      6.88 o
   2  22   4       22.78        7.77      7.52 o
   3  22   4        3.90        2.17      7.70 o
   4  22   4        4.03        4.83      7.70 o
   5  22   4       24.67       16.56      8.60 o
   6  22   4        0.03       -2.86      8.60 o
  -5  23   4       12.15       -3.15     13.21 o
  -4  23   4        0.17        0.63     13.21 o
  -3  23   4        0.96        0.00     12.58 o
  -2  23   4       37.18       43.61     15.10 o
  -1  23   4       22.38       30.06     19.19 o
   0  23   4       25.89       30.61     10.06 o
   1  23   4       11.02        2.00      8.81 o
   2  23   4        6.44       10.19      7.77 o
   3  23   4        7.64       12.34      8.15 o
   4  23   4        0.13       -7.86      7.86 o
  -1  24   4       10.60        7.53      7.86 o
   0  24   4       29.22       16.84     10.38 o
 -17   1   5       81.63       90.48     14.23 o
 -16   1   5       62.13       89.94     13.56 o
 -15   1   5        0.93       -6.74     12.20 o
 -14   1   5       40.73       35.97      6.76 o
 -13   1   5        0.25       -2.49      4.76 o
 -12   1   5        1.69       -3.61      3.61 o
 -11   1   5        0.02       -2.84      3.28 o
 -10   1   5      232.42      235.70      7.84 o
  -9   1   5      321.89      352.23      8.23 o
  -8   1   5       62.82       78.33      3.89 o
  -7   1   5      452.55      379.33      8.51 o
  -6   1   5       25.23       19.79      2.19 o
  -5   1   5      437.86      543.20      8.27 o
  -4   1   5     1527.50     1502.21     21.52 o
  -3   1   5       76.83       69.59      3.70 o
  -2   1   5       21.56       50.39      2.66 o
  -1   1   5      253.61      300.02      6.07 o
   0   1   5        0.59        2.53      1.70 o
   1   1   5        4.15        5.44      1.69 o
   2   1   5      308.03      335.59      7.25 o
   3   1   5      400.91      386.97     10.02 o
   4   1   5        3.15       17.50      2.28 o
   5   1   5     4284.52     4252.13     39.72 o
   6   1   5       94.54      100.14      3.65 o
   7   1   5     1043.09     1030.84     12.86 o
   8   1   5      493.96      465.04      8.21 o
   9   1   5      233.19      166.38      5.26 o
  10   1   5        7.87       23.86      3.38 o
  11   1   5       13.95       24.13      3.87 o
  12   1   5       31.51       43.74      5.04 o
  13   1   5      174.94      187.25     10.92 o
  14   1   5      147.07      169.55     11.07 o
  15   1   5       26.67       30.97      8.15 o
  16   1   5       12.60        5.57      9.13 o
 -17   2   5        4.08       10.17     10.89 o
 -16   2   5        2.61        7.97      8.67 o
 -15   2   5       17.03       10.10      7.64 o
 -14   2   5       86.81       85.84      8.01 o
 -13   2   5      157.71      163.50      9.99 o
 -12   2   5      128.41      130.68      6.26 o
 -11   2   5      133.06      106.36      5.88 o
 -10   2   5       12.96        9.52      3.75 o
  -9   2   5      544.26      515.58     10.88 o
  -8   2   5        1.38        3.91      2.40 o
  -7   2   5       59.54       59.58      3.20 o
  -6   2   5      177.83      214.86      5.36 o
  -5   2   5     1342.35     1449.38     18.22 o
  -4   2   5       91.57      125.01      4.70 o
  -3   2   5     2267.37     2266.63     32.80 o
  -2   2   5     2666.16     2658.81     33.88 o
  -1   2   5     4216.26     4431.55     58.29 o
   0   2   5       55.51       76.16      3.94 o
   1   2   5     3510.88     3670.83     64.20 o
   2   2   5     1027.14     1090.36     12.71 o
   3   2   5      987.47     1051.98     14.18 o
   4   2   5      189.41      219.11      5.19 o
   5   2   5      885.30      840.13     10.53 o
   6   2   5       56.13       59.77      3.38 o
   7   2   5      858.74      876.17     11.51 o
   8   2   5      288.08      304.65      6.73 o
   9   2   5       37.28       43.09      3.55 o
  10   2   5      131.94      110.54      4.97 o
  11   2   5      171.30      158.73      7.10 o
  12   2   5       46.79       37.61      5.08 o
  13   2   5       15.44        5.09      5.41 o
  14   2   5       60.38       64.74      7.68 o
  15   2   5        4.40       16.81      9.17 o
  16   2   5        7.74       36.54     18.40 o
 -17   3   5        4.82        9.81     11.32 o
 -16   3   5        7.49       37.32     10.84 o
 -15   3   5        0.50        6.58      8.60 o
 -14   3   5      136.34      160.83     16.43 o
 -13   3   5       83.37       77.24      7.34 o
 -12   3   5      200.00      212.92      8.24 o
 -11   3   5        2.23       -4.11      4.11 o
 -10   3   5      219.25      194.02      6.91 o
  -9   3   5       58.81       53.77      3.88 o
  -8   3   5       23.96       21.79      2.90 o
  -7   3   5       71.07       59.37      3.31 o
  -6   3   5      548.71      566.39      9.13 o
  -5   3   5     1717.86     1580.10     19.57 o
  -4   3   5     3684.46     3952.30     53.99 o
  -3   3   5       25.35       14.31      4.26 o
  -2   3   5      657.92      708.64     11.85 o
  -1   3   5      213.45      197.33      6.72 o
   0   3   5     2428.21     2600.51     29.93 o
   1   3   5     3155.80     2985.44     51.39 o
   2   3   5      828.53      746.63     10.16 o
   3   3   5      656.35      689.58     11.65 o
   4   3   5        7.42       17.81      3.84 o
   5   3   5      158.08      175.15      4.76 o
   6   3   5      249.24      263.33      5.52 o
   7   3   5      294.84      298.32      6.24 o
   8   3   5     2164.34     2229.77     23.70 o
   9   3   5      300.70      335.96      7.42 o
  10   3   5      270.81      298.07      7.62 o
  11   3   5        3.88       13.02      4.29 o
  12   3   5      521.10      581.77     13.96 o
  13   3   5        1.01       -3.07      5.15 o
  14   3   5        6.40       19.21      7.22 o
  15   3   5        3.87       -2.04      7.21 o
  16   3   5       74.89       93.12     16.91 o
 -17   4   5       22.20        9.33     10.20 o
 -16   4   5       28.15       46.78     11.98 o
 -15   4   5       33.27       54.54     11.28 o
 -14   4   5       48.04       57.61     10.46 o
 -13   4   5      113.48      131.58      8.63 o
 -12   4   5        0.41        0.77      3.62 o
 -11   4   5      218.89      184.40      6.68 o
 -10   4   5      191.09      197.75     12.94 o
  -9   4   5      435.12      425.71     10.46 o
  -8   4   5     1146.84     1144.76     16.84 o
  -7   4   5      940.19     1020.55     14.35 o
  -6   4   5       77.59       96.62      3.71 o
  -5   4   5       12.60        6.21      1.93 o
  -4   4   5     5283.48     5364.78     78.77 o
  -3   4   5      520.62      440.30      9.80 o
  -2   4   5      720.44      666.09     11.44 o
  -1   4   5      304.66      364.85      6.45 o
   0   4   5      731.56      758.26     10.63 o
   1   4   5     1048.98     1301.42     15.38 o
   2   4   5       15.22       15.14      1.97 o
   3   4   5     4012.37     4125.77     43.36 o
   4   4   5       53.86       39.56      2.63 o
   5   4   5        3.07        8.30      2.03 o
   6   4   5       13.96       14.11      2.38 o
   7   4   5       78.32       87.43      3.70 o
   8   4   5        0.54        6.07      2.72 o
   9   4   5     1747.27     1680.00     19.46 o
  10   4   5      183.62      191.40      7.19 o
  11   4   5       62.27       56.60      5.58 o
  12   4   5        7.78        5.18      5.18 o
  13   4   5        1.14        0.37      5.45 o
  14   4   5        1.92       -5.86      5.86 o
  15   4   5       75.42       96.11     11.97 o
  16   4   5      109.91      171.31     14.83 o
 -17   5   5       51.29       49.14     15.10 o
 -16   5   5       49.24       52.02     12.18 o
 -15   5   5        0.00        7.86      8.90 o
 -14   5   5      136.64      139.19     13.32 o
 -13   5   5       56.47       60.01      6.32 o
 -12   5   5       85.02      104.11      5.82 o
 -11   5   5       26.86       33.12      4.19 o
 -10   5   5       18.06       21.00      4.06 o
  -9   5   5       93.33       75.67      4.19 o
  -8   5   5       27.09       33.76      3.09 o
  -7   5   5      210.01      231.61      6.36 o
  -6   5   5      185.54      137.34      4.70 o
  -5   5   5        0.04        1.83      1.54 o
  -4   5   5       80.48       83.02      4.31 o
  -3   5   5     4200.33     4429.72     65.48 o
  -2   5   5     1836.83     1942.74     24.80 o
  -1   5   5     7162.48     7420.79     80.89 o
   0   5   5     4379.31     4644.73     51.31 o
   1   5   5      621.24      897.69     11.49 o
   2   5   5     2209.24     2193.59     24.38 o
   3   5   5       52.18       53.44      3.26 o
   4   5   5        2.04        5.41      1.40 o
   5   5   5        0.00        0.36      1.81 o
   6   5   5        0.30        2.48      2.12 o
   7   5   5      120.20      108.54      4.22 o
   8   5   5       32.15       24.58      3.30 o
   9   5   5     1632.69     1563.42     20.74 o
  10   5   5      407.30      461.81     10.72 o
  11   5   5       15.79       19.66      4.69 o
  12   5   5        3.47        4.74      4.68 o
  13   5   5       37.83       50.52      6.69 o
  14   5   5        3.88       -2.76      7.43 o
  15   5   5       46.60       51.47     10.38 o
  16   5   5       25.15       24.53     17.61 o
 -17   6   5        4.66        3.77      9.79 o
 -16   6   5        3.71       -4.33      8.92 o
 -15   6   5       16.31        2.32      8.60 o
 -14   6   5        0.80       -3.99      7.77 o
 -13   6   5       84.63       78.04      8.95 o
 -12   6   5      320.44      335.37      9.40 o
 -11   6   5      720.43      717.65     13.27 o
 -10   6   5     1210.52     1132.81     18.75 o
  -9   6   5       12.47        4.71      3.01 o
  -8   6   5       25.97       39.10      3.34 o
  -7   6   5     1799.40     1783.72     24.12 o
  -6   6   5      284.42      291.00      8.13 o
  -5   6   5      369.73      362.41      6.54 o
  -4   6   5      273.41      190.68      6.52 o
  -3   6   5     1422.05     1513.55     19.72 o
  -2   6   5        0.01        1.99      1.53 o
  -1   6   5      773.06      909.63     13.19 o
   0   6   5      141.74      135.56      4.02 o
   1   6   5     1197.73     1445.37     16.90 o
   2   6   5        0.01        0.04      1.76 o
   3   6   5        4.10        4.85      1.86 o
   4   6   5      506.05      450.54      7.74 o
   5   6   5       18.96       25.54      2.52 o
   6   6   5     1525.48     1490.28     16.69 o
   7   6   5        2.31        7.13      2.49 o
   8   6   5     1549.79     1466.45     18.16 o
   9   6   5      117.08      101.54      6.09 o
  10   6   5        3.81       -3.58      4.22 o
  11   6   5        0.83       -3.58      4.52 o
  12   6   5       33.41       13.94      5.46 o
  13   6   5        4.37        4.70      5.94 o
  14   6   5       11.49       -2.20      7.67 o
  15   6   5       14.50       -2.81     10.39 o
 -17   7   5        0.00       13.20     10.39 o
 -16   7   5       26.04       32.32     10.84 o
 -15   7   5       75.86       74.63     12.23 o
 -14   7   5        7.61        3.54     13.52 o
 -13   7   5        7.28       18.02     10.88 o
 -12   7   5        0.51        3.52      4.77 o
 -11   7   5       12.76       11.05      3.83 o
 -10   7   5     1149.99     1153.57     19.00 o
  -9   7   5       30.12       26.78      3.91 o
  -8   7   5       11.87        6.73      3.13 o
  -7   7   5       57.14       52.61      3.62 o
  -6   7   5      342.45      324.86      7.15 o
  -5   7   5       33.78       30.74      2.70 o
  -4   7   5       52.70       70.78      3.52 o
  -3   7   5       44.99       42.70      2.28 o
  -2   7   5       19.50       20.82      2.94 o
  -1   7   5        0.19       -0.36      1.53 o
   0   7   5      867.71      861.55     13.96 o
   1   7   5      200.25      293.88      6.00 o
   2   7   5     1628.71     1552.72     18.27 o
   3   7   5      604.39      571.38      8.00 o
   4   7   5        3.60        3.53      2.03 o
   5   7   5        0.12        1.90      1.99 o
   6   7   5      524.22      464.77      8.03 o
   7   7   5       48.95       58.28      3.68 o
   8   7   5      927.38      976.42     15.67 o
   9   7   5       43.01       51.46      5.56 o
  10   7   5       63.55       58.51      5.79 o
  11   7   5       82.76       89.59      6.82 o
  12   7   5       35.19       41.60      7.21 o
  13   7   5       36.10       59.85      8.13 o
  14   7   5        1.31       -7.63      7.63 o
  15   7   5       90.71       87.60     14.78 o
 -16   8   5        7.21        0.79      9.44 o
 -15   8   5       28.18       23.29      9.56 o
 -14   8   5       29.81       32.27     15.32 o
 -13   8   5      329.46      352.29     16.13 o
 -12   8   5      144.60      176.02      8.89 o
 -11   8   5        8.58        2.51      4.13 o
 -10   8   5       24.25       20.32      3.76 o
  -9   8   5      447.24      431.56      9.79 o
  -8   8   5      381.99      388.92      8.60 o
  -7   8   5      272.17      233.25      6.34 o
  -6   8   5       22.04       24.09      2.74 o
  -5   8   5      382.28      433.53      8.27 o
  -4   8   5      888.80      840.20     11.27 o
  -3   8   5      730.37      739.25     12.11 o
  -2   8   5      350.62      386.97      6.38 o
  -1   8   5      248.99      257.59      5.21 o
   0   8   5      340.24      356.29      6.46 o
   1   8   5      346.45      331.61     10.14 o
   2   8   5      845.85      979.71     12.10 o
   3   8   5       48.15       55.75      2.83 o
   4   8   5      229.15      207.15      5.67 o
   5   8   5      196.06      176.78      4.58 o
   6   8   5      820.45      795.23     10.66 o
   7   8   5      117.11      109.10      5.56 o
   8   8   5      344.53      352.28      9.46 o
   9   8   5      297.66      308.76     10.12 o
  10   8   5       15.84       16.67      4.74 o
  11   8   5       54.19       75.60      7.94 o
  12   8   5       22.50       15.58      7.88 o
  13   8   5        0.32       -0.22      8.40 o
  14   8   5       83.31       87.13     11.28 o
  15   8   5        4.64       -4.40     13.21 o
 -16   9   5        2.85      -11.95     11.95 o
 -15   9   5        0.49        8.94      8.73 o
 -14   9   5        0.97       -6.22      6.22 o
 -13   9   5       11.29       31.58      7.50 o
 -12   9   5       25.01       45.96      8.16 o
 -11   9   5      197.79      199.56      7.60 o
 -10   9   5        0.08       -2.25      3.10 o
  -9   9   5       31.57       23.21      3.98 o
  -8   9   5     1085.24     1051.21     16.18 o
  -7   9   5     1110.57     1103.17     16.25 o
  -6   9   5      627.79      627.43     12.25 o
  -5   9   5       83.71       97.61      6.78 o
  -4   9   5        7.62        6.17      2.63 o
  -3   9   5       67.14       68.26      3.54 o
  -2   9   5      745.89      860.85     16.03 o
  -1   9   5      507.12      503.55      8.86 o
   0   9   5        0.51       -1.18      1.67 o
   1   9   5       19.44       13.47      2.18 o
   2   9   5      320.48      305.03      5.92 o
   3   9   5       16.14       16.73      2.43 o
   4   9   5      416.23      410.84      6.99 o
   5   9   5      283.59      276.87      5.75 o
   6   9   5      349.49      361.13      8.07 o
   7   9   5      566.66      510.01     10.06 o
   8   9   5        0.26        1.96      3.94 o
   9   9   5       59.74       70.96      7.23 o
  10   9   5        8.42       -3.33      4.94 o
  11   9   5        1.26        2.90      7.21 o
  12   9   5        5.77       15.05      7.48 o
  13   9   5        4.75        8.90      7.37 o
  14   9   5        1.72       12.57     12.75 o
  15   9   5        4.90       16.36     13.84 o
 -16  10   5        5.02        6.92     13.21 o
 -15  10   5       35.55       53.47     14.47 o
 -14  10   5       96.02      107.83     12.08 o
 -13  10   5      112.07      133.00     17.71 o
 -12  10   5       18.72       11.28      6.73 o
 -11  10   5      368.39      383.96     10.95 o
 -10  10   5       37.08       48.48      3.80 o
  -9  10   5        1.07       -4.73      5.18 o
  -8  10   5       72.65       81.15      4.85 o
  -7  10   5        0.51       -2.66      3.08 o
  -6  10   5       40.49       37.29      3.74 o
  -5  10   5        0.64        3.17      2.72 o
  -4  10   5      151.23      163.56      5.60 o
  -3  10   5       96.18      119.53      5.29 o
  -2  10   5      102.04       95.74      4.03 o
  -1  10   5      897.62      920.40     13.70 o
   0  10   5     1341.69     1381.45     16.26 o
   1  10   5     1492.58     1567.08     18.35 o
   2  10   5        7.71        9.56      2.42 o
   3  10   5      436.99      418.79      7.34 o
   4  10   5      101.42       98.22      3.23 o
   5  10   5        3.90        5.34      2.81 o
   6  10   5      110.24      105.30      4.90 o
   7  10   5      369.05      341.73      8.73 o
   8  10   5      374.05      315.30     12.98 o
   9  10   5      158.35      151.81     10.59 o
  10  10   5       29.98       48.06      8.03 o
  11  10   5       29.61       36.87      9.88 o
  12  10   5        9.51       -4.53      7.02 o
  13  10   5       18.91       14.24      8.16 o
  14  10   5        0.01       -8.01      8.01 o
 -15  11   5       10.02       14.47     12.58 o
 -14  11   5        5.64       14.84      8.67 o
 -13  11   5       21.83        1.28      7.70 o
 -12  11   5        1.15       -1.49      6.95 o
 -11  11   5        9.84        7.17      5.80 o
 -10  11   5       77.35       92.99      6.68 o
  -9  11   5        2.46        4.43      4.42 o
  -8  11   5      243.70      275.13      8.53 o
  -7  11   5       70.85       73.45      4.65 o
  -6  11   5      410.35      405.49     10.91 o
  -5  11   5       48.35       34.37      3.50 o
  -4  11   5      423.73      392.71      8.88 o
  -3  11   5        1.26       -2.40      2.40 o
  -2  11   5      160.50      156.68      5.67 o
  -1  11   5      401.34      446.59      8.41 o
   0  11   5      146.15      136.29      4.11 o
   1  11   5      130.27      130.02      4.13 o
   2  11   5     1289.46     1235.70     14.69 o
   3  11   5      184.93      181.68      5.01 o
   4  11   5       65.41       59.37      3.24 o
   5  11   5      207.78      202.90      9.85 o
   6  11   5      428.34      394.67     12.14 o
   7  11   5      122.15      116.79      8.80 o
   8  11   5       58.50       75.46      8.45 o
   9  11   5        7.31        8.77      7.57 o
  10  11   5       49.40       71.57      8.85 o
  11  11   5       26.18       39.40      8.66 o
  12  11   5       35.72       48.13      9.56 o
  13  11   5        2.78       -1.66      7.56 o
  14  11   5        0.22       -8.31      8.31 o
 -15  12   5        6.01       33.97     13.21 o
 -14  12   5        0.02        5.86      8.31 o
 -13  12   5        3.40       11.05      7.80 o
 -12  12   5        0.06       -6.63      6.63 o
 -11  12   5       36.85       27.47      7.80 o
 -10  12   5       27.18       33.52      7.21 o
  -9  12   5       21.82       41.37      4.82 o
  -8  12   5       53.17       48.32      6.54 o
  -7  12   5      695.88      627.99     12.68 o
  -6  12   5       15.58       11.41      3.12 o
  -5  12   5      715.83      758.77     13.72 o
  -4  12   5      501.11      515.96     10.55 o
  -3  12   5      556.08      600.12     11.25 o
  -2  12   5       84.31       71.65      4.29 o
  -1  12   5      525.05      520.06      9.26 o
   0  12   5      816.31      799.79     10.25 o
   1  12   5       78.40       69.50      3.38 o
   2  12   5      191.43      197.00      5.82 o
   3  12   5     1043.41     1026.11     17.70 o
   4  12   5       73.87       71.23      4.27 o
   5  12   5        2.08       -3.54      3.65 o
   6  12   5       98.02       79.86      6.70 o
   7  12   5        5.25        9.61      5.89 o
   8  12   5      105.07       90.51      8.83 o
   9  12   5       45.37       50.86      9.47 o
  10  12   5        9.75        9.49      7.30 o
  11  12   5      159.26      179.96     12.66 o
  12  12   5       33.85       30.32      8.98 o
  13  12   5        2.84       14.55      8.62 o
  14  12   5        8.24       -7.07      9.56 o
 -15  13   5       29.03       -9.44     11.32 o
 -14  13   5       18.33       14.47     14.47 o
 -13  13   5       21.13       21.89      8.37 o
 -12  13   5       26.21       44.05      8.60 o
 -11  13   5        1.07       -6.17      6.17 o
 -10  13   5        5.10       -7.55      7.55 o
  -9  13   5        0.90        4.27      5.81 o
  -8  13   5       60.25       47.79     12.58 o
  -7  13   5      496.00      505.92     12.98 o
  -6  13   5        5.18       -2.94      2.94 o
  -5  13   5      418.71      400.94     10.51 o
  -4  13   5        0.22        0.44      2.94 o
  -3  13   5     2103.13     2034.79     29.70 o
  -2  13   5       64.23       67.67      5.09 o
  -1  13   5     1574.01     1518.31     25.76 o
   0  13   5       17.68       19.80      2.80 o
   1  13   5     1024.52     1004.18     15.22 o
   2  13   5        8.11       13.91      3.26 o
   3  13   5       52.03       57.76      4.60 o
   4  13   5        3.78        2.55      3.91 o
   5  13   5       56.46       61.76      5.79 o
   6  13   5       10.65        8.19      5.63 o
   7  13   5       22.70       19.79      6.61 o
   8  13   5      209.63      218.08     12.34 o
   9  13   5       92.24       81.41      9.53 o
  10  13   5        1.36        6.36      9.36 o
  11  13   5       11.38       11.79      7.81 o
  12  13   5        8.57        9.15      8.29 o
  13  13   5        2.00       16.35      9.14 o
 -14  14   5        4.40        6.99     14.47 o
 -13  14   5        1.25        4.94      7.55 o
 -12  14   5       10.33       -2.45      6.50 o
 -11  14   5        0.00       -7.86      7.86 o
 -10  14   5        2.15       -1.93     16.36 o
  -9  14   5       44.47       46.87      7.12 o
  -8  14   5        5.38       -2.29      4.93 o
  -7  14   5       63.04       72.77      4.79 o
  -6  14   5       46.78       35.39      5.52 o
  -5  14   5      171.37      145.29      6.21 o
  -4  14   5      215.86      202.61      7.87 o
  -3  14   5      441.27      499.56     12.66 o
  -2  14   5      208.40      195.29      6.59 o
  -1  14   5      402.84      416.17     10.70 o
   0  14   5      637.09      615.86     10.46 o
   1  14   5      230.76      226.77      6.94 o
   2  14   5        0.68        0.50      3.08 o
   3  14   5       60.59       59.75      5.29 o
   4  14   5      407.54      431.05     12.37 o
   5  14   5       19.96       14.38      4.75 o
   6  14   5      252.80      285.00     13.23 o
   7  14   5       36.73       35.62      7.13 o
   8  14   5       98.14      122.90     14.59 o
   9  14   5        6.95       15.41      9.12 o
  10  14   5       24.17       20.16      7.84 o
  11  14   5       14.12       26.37      8.33 o
  12  14   5       18.68       27.13      8.70 o
  13  14   5        1.49       -9.20     10.69 o
 -13  15   5        0.31        3.86      7.52 o
 -12  15   5        5.69       14.71      7.52 o
 -11  15   5        0.05       -2.08      5.90 o
 -10  15   5        1.30        2.73      6.29 o
  -9  15   5       20.95        9.86      9.12 o
  -8  15   5       10.70        1.89      4.50 o
  -7  15   5       11.97        4.40     10.69 o
  -6  15   5        0.55       -4.40      9.44 o
  -5  15   5       34.52       11.95     10.69 o
  -4  15   5      851.24      870.40     18.18 o
  -3  15   5       35.72       65.19      4.43 o
  -2  15   5        3.87        2.00      4.27 o
  -1  15   5       63.39       74.37      6.94 o
   0  15   5      693.73      674.23     17.40 o
   1  15   5       11.47       15.74      3.48 o
   2  15   5       30.59       28.40      3.90 o
   3  15   5        0.01       -3.83      3.83 o
   4  15   5       34.78       23.24      5.63 o
   5  15   5       68.10       45.55      6.93 o
   6  15   5        1.47        4.72      6.09 o
   7  15   5        2.27       -3.79      6.04 o
   8  15   5       40.06       51.01      9.62 o
   9  15   5       23.76       30.93     16.19 o
  10  15   5        6.65        1.63      7.59 o
  11  15   5       51.80       64.82     10.25 o
  12  15   5        5.22        8.73      8.16 o
 -13  16   5        1.36        1.13     16.67 o
 -12  16   5       30.24       24.84      7.52 o
 -11  16   5        0.00        7.13      6.19 o
 -10  16   5        0.53       -5.00      5.00 o
  -9  16   5       19.76       15.23     11.64 o
  -8  16   5       14.06        8.18     11.32 o
  -7  16   5        9.61       -2.52     10.69 o
  -6  16   5       42.07       50.32     13.21 o
  -5  16   5      110.29      124.55     16.98 o
  -4  16   5       75.53       75.79      4.90 o
  -3  16   5      176.35      204.04      7.22 o
  -2  16   5      166.09      174.44      8.50 o
  -1  16   5        0.66        0.13      4.68 o
   0  16   5      127.34      117.89      7.83 o
   1  16   5      332.37      307.00     10.08 o
   2  16   5      407.96      381.57     10.88 o
   3  16   5       50.76       61.80      5.69 o
   4  16   5      127.02      123.06      7.42 o
   5  16   5       41.18       54.64      7.58 o
   6  16   5       36.10       37.82      7.10 o
   7  16   5        8.06        6.91      6.48 o
   8  16   5       67.41       85.33      9.22 o
   9  16   5       13.63       16.48      7.89 o
  10  16   5        0.41        4.07      7.52 o
  11  16   5        0.00       11.56     13.10 o
 -12  17   5        3.74       -2.73      6.19 o
 -11  17   5        0.23        0.48      5.16 o
 -10  17   5       12.75       30.82     15.73 o
  -9  17   5       37.73       30.19     13.84 o
  -8  17   5        4.27      -10.69     10.69 o
  -7  17   5       40.28       53.47     13.84 o
  -6  17   5       11.08        6.92     11.32 o
  -5  17   5        0.77        1.89     10.69 o
  -4  17   5       67.73       37.74     12.58 o
  -3  17   5       31.14       15.26      5.42 o
  -2  17   5        1.57        2.92      5.28 o
  -1  17   5        5.32        7.33      5.24 o
   0  17   5      122.52      135.35      8.31 o
   1  17   5       29.79       27.46      6.15 o
   2  17   5        7.15        8.11      5.79 o
   3  17   5       39.01       31.58      5.21 o
   4  17   5       80.60       84.31      8.29 o
   5  17   5       10.94       12.81      6.38 o
   6  17   5      129.88      132.99      9.97 o
   7  17   5        0.37       -6.17      6.17 o
   8  17   5        4.00       11.49      7.19 o
   9  17   5      157.57      186.41     12.50 o
  10  17   5       36.02       36.61      9.16 o
  11  17   5       22.20       20.16      8.72 o
 -11  18   5       12.70       58.50     17.61 o
 -10  18   5        1.27      -10.69     12.58 o
  -9  18   5        4.88      -11.95     11.95 o
  -8  18   5       82.06      111.34     18.87 o
  -7  18   5       12.84        5.66     11.95 o
  -6  18   5       25.91       19.50     12.58 o
  -5  18   5       27.87       25.79     11.95 o
  -4  18   5       33.20       19.50     11.32 o
  -3  18   5       31.25       33.42      9.12 o
  -2  18   5       87.76       88.20      8.73 o
  -1  18   5       11.60       22.11      7.09 o
   0  18   5        6.60        5.81      5.42 o
   1  18   5        3.94       -2.54      5.42 o
   2  18   5        0.01       -5.27      5.27 o
   3  18   5        0.04       -5.29      5.56 o
   4  18   5      122.88      144.36      9.71 o
   5  18   5       21.93       22.95      7.00 o
   6  18   5       20.00       32.02      7.99 o
   7  18   5       45.06       30.76      7.76 o
   8  18   5       37.65       42.20      8.44 o
   9  18   5       17.35        2.75      7.68 o
  10  18   5       54.21       56.14      9.96 o
 -10  19   5       24.85       45.29     16.98 o
  -9  19   5        6.26      -12.58     12.58 o
  -8  19   5       53.32       16.36     14.47 o
  -7  19   5        5.59       -8.18     11.95 o
  -6  19   5       80.52       60.39     15.10 o
  -5  19   5       76.31       92.47     16.36 o
  -4  19   5        6.50       13.84     11.32 o
  -3  19   5       14.96       11.86      6.29 o
  -2  19   5        3.63        4.15      6.28 o
  -1  19   5      208.46      199.86     14.47 o
   0  19   5       20.29        6.33      7.23 o
   1  19   5        1.19       -4.03      5.54 o
   2  19   5        3.65        3.76      5.79 o
   3  19   5        4.07        0.37      5.80 o
   4  19   5       37.04       39.20      7.46 o
   5  19   5       63.33       60.10      8.23 o
   6  19   5       40.88       27.92      7.68 o
   7  19   5       37.94       53.42      8.60 o
   8  19   5       18.93       11.26     12.14 o
   9  19   5       27.16       33.34      8.65 o
  -9  20   5       17.61       18.24     15.10 o
  -8  20   5       34.69       52.21     16.36 o
  -7  20   5       54.94       67.31     16.98 o
  -6  20   5        1.20       -8.18     10.69 o
  -5  20   5       43.21       43.40     13.84 o
  -4  20   5        7.26       15.10     12.58 o
  -3  20   5       52.52       68.22      6.81 o
  -2  20   5        6.13        7.42      8.81 o
  -1  20   5      181.16      225.91     13.14 o
   0  20   5       23.34       11.83      7.08 o
   1  20   5       29.64       38.80      9.12 o
   2  20   5        2.89        1.57      9.12 o
   3  20   5       22.87       15.96      8.21 o
   4  20   5        0.02        1.04      6.10 o
   5  20   5       50.08       53.22      8.32 o
   6  20   5        0.00       -6.75      6.75 o
   7  20   5        1.31       -6.54      6.54 o
   8  20   5        2.99        6.90      7.54 o
  -8  21   5       12.29        3.15     13.84 o
  -7  21   5       19.94        6.29     13.21 o
  -6  21   5       32.91       43.40     14.47 o
  -5  21   5       21.05       40.89     14.47 o
  -4  21   5       18.34       31.45     14.47 o
  -3  21   5       37.85       27.68     13.84 o
  -2  21   5       21.66       17.21      6.95 o
  -1  21   5        0.04       -2.31      6.80 o
   0  21   5        1.35        9.10      7.08 o
   1  21   5        0.21       -5.27      7.08 o
   2  21   5        0.12       17.93      7.56 o
   3  21   5        1.94       -4.72     11.64 o
   4  21   5        8.11        2.52      7.86 o
   5  21   5        5.43       -2.31      7.86 o
   6  21   5        0.14        0.86      8.14 o
   7  21   5        5.44       -2.19     10.38 o
  -7  22   5       82.40       67.31     17.61 o
  -6  22   5        0.11       -6.92     11.95 o
  -5  22   5       11.95        3.15     13.84 o
  -4  22   5        0.03        0.00     12.58 o
  -3  22   5       44.96       47.81     15.73 o
  -2  22   5      178.60      154.42     10.82 o
  -1  22   5        0.76       -3.70      6.95 o
   0  22   5       56.54       48.70      9.31 o
   1  22   5        1.38       -7.33      7.33 o
   2  22   5       25.05       14.15      8.45 o
   3  22   5        0.35        4.40     11.95 o
   4  22   5        1.51       -7.86      7.86 o
   5  22   5        1.26        3.87     13.52 o
  -4  23   5        1.17        2.52     12.58 o
  -3  23   5       15.96       -0.63     13.21 o
  -2  23   5        1.88        7.15      7.23 o
  -1  23   5        2.80       -1.18      7.09 o
   0  23   5        4.05       -2.33      7.52 o
   1  23   5        0.01       -7.56      7.56 o
   2  23   5        0.78       -6.65      7.77 o
   3  23   5        0.96       -3.13      8.15 o
 -17   0   6      113.67       79.89     18.87 o
 -16   0   6       39.97       16.36     13.84 o
 -15   0   6        0.96        3.15     12.58 o
 -14   0   6       15.24       15.26      7.14 o
 -13   0   6        0.00        0.96      5.92 o
 -12   0   6      100.33       93.70     10.56 o
 -11   0   6       93.60       98.11     10.23 o
 -10   0   6     2949.06     2902.78     54.66 o
  -9   0   6        0.45        8.26      5.01 o
  -8   0   6     2087.46     2210.31     42.22 o
  -7   0   6      560.00      466.15     13.30 o
  -6   0   6     1391.69     1605.99     43.60 o
  -5   0   6     2097.30     2179.54     42.24 o
  -4   0   6     2427.59     2537.15     67.66 o
  -3   0   6     4101.16     4583.24    131.23 o
  -2   0   6      976.88     1188.42     30.43 o
  -1   0   6      920.45     1016.59     35.30 o
   0   0   6      549.63      542.39     16.68 o
   1   0   6    11039.37    11400.58    184.64 o
   2   0   6     4360.94     4402.20     74.98 o
   3   0   6      956.80      783.53     18.77 o
   4   0   6        0.60       -3.95      3.95 o
   5   0   6       18.00       26.49      3.74 o
   6   0   6        3.48       21.26      3.80 o
   7   0   6        1.85       -3.30      3.30 o
   8   0   6      537.65      545.34     13.10 o
   9   0   6        0.99       -1.57      3.94 o
  10   0   6      106.60      119.37      7.52 o
  11   0   6       30.88       22.05      6.03 o
  12   0   6       16.04       17.79      7.38 o
  13   0   6        0.05       -4.72      8.45 o
  14   0   6       21.85       13.57     10.45 o
  15   0   6        0.06        3.23     12.58 o
 -17   1   6       20.76       47.77     12.23 o
 -16   1   6       48.45       49.07     12.01 o
 -15   1   6        1.51        1.71      7.67 o
 -14   1   6       21.50       22.40      5.52 o
 -13   1   6        4.35        4.02      4.25 o
 -12   1   6       62.96       66.11      6.20 o
 -11   1   6        8.12        4.71      4.04 o
 -10   1   6      118.23      109.59      5.86 o
  -9   1   6      155.76      157.65      6.26 o
  -8   1   6      507.66      497.36      9.58 o
  -7   1   6        0.03       -2.07      2.07 o
  -6   1   6      305.81      316.04      8.78 o
  -5   1   6       43.70       41.29      3.35 o
  -4   1   6      827.13      910.73     15.29 o
  -3   1   6       97.76      139.41      5.21 o
  -2   1   6     3616.53     3797.49     68.00 o
  -1   1   6     2572.27     2649.94     36.79 o
   0   1   6      129.76      118.98      5.39 o
   1   1   6      248.90      194.45      5.60 o
   2   1   6     1020.12     1045.29     15.57 o
   3   1   6      818.04      838.42     13.55 o
   4   1   6      527.56      508.76      9.17 o
   5   1   6      421.46      422.26      7.09 o
   6   1   6      118.36      135.67      5.52 o
   7   1   6      955.86      945.85     12.52 o
   8   1   6      748.71      732.83     10.97 o
   9   1   6        2.73        0.69      2.76 o
  10   1   6      860.64      797.73     12.94 o
  11   1   6       10.94       12.87      4.29 o
  12   1   6       20.48       20.09      6.18 o
  13   1   6        5.69       16.32      6.95 o
  14   1   6        0.39        3.87      6.91 o
  15   1   6       73.80      110.61     15.07 o
 -17   2   6       37.46       30.44     11.78 o
 -16   2   6       46.28       32.93     27.36 o
 -15   2   6       15.32       23.07      8.30 o
 -14   2   6       25.87       15.55      6.20 o
 -13   2   6       65.84       82.24      8.13 o
 -12   2   6       33.97       37.43      5.54 o
 -11   2   6       21.57       28.43      4.72 o
 -10   2   6        1.05       -2.53      3.43 o
  -9   2   6      450.75      446.77      9.45 o
  -8   2   6      508.37      538.27     11.97 o
  -7   2   6       29.55       54.78      4.55 o
  -6   2   6       23.56       14.49      2.49 o
  -5   2   6      842.39      894.66     15.28 o
  -4   2   6      144.65      212.52      6.31 o
  -3   2   6        3.98       23.16      2.69 o
  -2   2   6     1472.68     1556.95     23.17 o
  -1   2   6      397.78      439.19      9.10 o
   0   2   6      493.42      620.73     11.53 o
   1   2   6        3.55        0.13      2.03 o
   2   2   6     2205.46     2329.73     29.98 o
   3   2   6     2881.23     2924.26     34.03 o
   4   2   6      559.09      661.95     11.64 o
   5   2   6       24.01       29.13      2.83 o
   6   2   6       74.99       71.21      3.46 o
   7   2   6       31.90       17.27      2.88 o
   8   2   6      105.86       94.49      4.70 o
   9   2   6        4.42        6.14      2.99 o
  10   2   6        0.06       -0.01      3.22 o
  11   2   6        3.44       -3.53      4.34 o
  12   2   6        0.31       -4.42      4.42 o
  13   2   6        0.08       -4.42      5.22 o
  14   2   6       33.72       25.25      7.75 o
  15   2   6       92.67      112.77     10.64 o
 -17   3   6       45.88       58.96     13.12 o
 -16   3   6       26.70       -0.15     10.00 o
 -15   3   6       49.55       52.28     11.34 o
 -14   3   6        0.82        3.56      6.77 o
 -13   3   6      244.03      235.05     13.36 o
 -12   3   6       40.69       42.71      5.07 o
 -11   3   6       10.88        9.46      4.84 o
 -10   3   6      385.10      356.78     10.46 o
  -9   3   6      293.86      292.26      9.66 o
  -8   3   6      166.18      154.77      5.30 o
  -7   3   6      514.11      536.72      9.51 o
  -6   3   6       62.79       52.68      3.44 o
  -5   3   6       26.44       29.22      3.03 o
  -4   3   6      329.86      396.03      9.17 o
  -3   3   6        2.01        2.17      2.28 o
  -2   3   6     2071.68     2047.90     29.31 o
  -1   3   6     1735.55     1670.56     22.23 o
   0   3   6        7.78       17.92      2.47 o
   1   3   6        1.11       10.49      2.58 o
   2   3   6     1457.34     1550.00     21.43 o
   3   3   6      932.30      945.99     13.58 o
   4   3   6     1030.81      989.90     14.33 o
   5   3   6       85.33       82.21      3.65 o
   6   3   6      462.26      482.34      8.47 o
   7   3   6       11.77        8.21      2.79 o
   8   3   6       74.02       92.60      5.03 o
   9   3   6      310.45      338.24      7.58 o
  10   3   6        3.98       12.13      4.13 o
  11   3   6      236.44      217.94      9.33 o
  12   3   6       47.91       47.36      5.89 o
  13   3   6        0.05       -1.19      5.59 o
  14   3   6        1.25       -6.31      6.31 o
  15   3   6       74.80       95.49     17.02 o
 -17   4   6       46.38       68.10     13.32 o
 -16   4   6        0.20       -8.67      8.67 o
 -15   4   6        7.78        0.31      8.90 o
 -14   4   6        4.85        2.52     10.69 o
 -13   4   6      411.91      416.59     12.38 o
 -12   4   6       13.10       13.93      4.32 o
 -11   4   6      138.92      126.14      9.34 o
 -10   4   6      177.73      155.60      7.06 o
  -9   4   6       82.79       76.59      4.78 o
  -8   4   6        0.60        2.60      2.67 o
  -7   4   6       30.04       22.24      2.89 o
  -6   4   6      100.70      112.73      4.50 o
  -5   4   6      819.02      907.19     14.90 o
  -4   4   6        2.89       -1.62      2.16 o
  -3   4   6     1040.95      918.99     22.58 o
  -2   4   6     2062.76     2074.92     37.59 o
  -1   4   6      347.68      312.24      6.76 o
   0   4   6      928.50      915.64     13.80 o
   1   4   6      853.98      959.10     14.41 o
   2   4   6       13.15        7.56      2.02 o
   3   4   6       30.99       29.04      2.99 o
   4   4   6      269.14      234.17      5.77 o
   5   4   6     1222.90     1178.19     14.61 o
   6   4   6     1013.54      969.59     13.07 o
   7   4   6       77.53       87.59      5.13 o
   8   4   6      594.99      582.48     12.43 o
   9   4   6      135.45      108.20      5.50 o
  10   4   6      164.12      146.46      7.19 o
  11   4   6       80.79       74.10      6.08 o
  12   4   6        0.01       -1.98      4.53 o
  13   4   6        4.41       -5.32      5.84 o
  14   4   6        0.09        0.01      8.17 o
  15   4   6        0.04        2.80      9.23 o
 -17   5   6        3.89       -2.60     20.76 o
 -16   5   6       39.81       25.57     10.89 o
 -15   5   6        0.02        4.79     15.73 o
 -14   5   6        0.13        0.02     10.38 o
 -13   5   6       36.98       51.89      5.95 o
 -12   5   6      227.60      170.95      6.98 o
 -11   5   6        0.01        4.02      4.02 o
 -10   5   6        0.36        1.08      3.54 o
  -9   5   6      244.37      267.88      8.71 o
  -8   5   6      393.67      362.09      9.19 o
  -7   5   6        3.30        3.10      2.65 o
  -6   5   6      694.68      630.45     10.14 o
  -5   5   6        6.60        1.01      2.01 o
  -4   5   6       10.76        1.43      2.14 o
  -3   5   6        1.37       -0.42      2.14 o
  -2   5   6      469.11      544.90      9.37 o
  -1   5   6      588.15      574.28      9.69 o
   0   5   6       30.08       22.45      2.63 o
   1   5   6      614.23      643.79     12.93 o
   2   5   6     1016.22     1150.27     14.60 o
   3   5   6       16.18        6.36      2.21 o
   4   5   6      621.88      588.49     10.21 o
   5   5   6        1.48       10.55      2.56 o
   6   5   6       77.44       97.11      4.12 o
   7   5   6      346.24      325.95      7.30 o
   8   5   6       51.95       37.47      3.91 o
   9   5   6       74.27       86.03      6.04 o
  10   5   6      236.15      220.98      9.52 o
  11   5   6       70.81       84.51      7.01 o
  12   5   6        2.87        2.72      5.19 o
  13   5   6        1.78       -6.34      6.34 o
  14   5   6        0.82      -10.28     10.28 o
  15   5   6        0.04       -0.94     11.18 o
 -17   6   6        2.18       16.93     21.07 o
 -16   6   6       47.52       67.46     11.98 o
 -15   6   6       56.17       67.10     11.73 o
 -14   6   6       17.25       15.45      9.11 o
 -13   6   6      116.87      109.77      8.01 o
 -12   6   6      124.35      143.66      6.76 o
 -11   6   6      276.65      269.65      8.85 o
 -10   6   6        6.89        6.15      3.83 o
  -9   6   6      393.68      391.62     10.37 o
  -8   6   6        6.10        2.86      2.74 o
  -7   6   6     1346.89     1350.75     19.56 o
  -6   6   6     1459.41     1398.30     19.77 o
  -5   6   6       36.65       26.87      2.34 o
  -4   6   6      672.71      734.80     14.55 o
  -3   6   6      366.61      396.08      8.33 o
  -2   6   6       10.92       23.85      2.44 o
  -1   6   6     1493.75     1329.38     18.27 o
   0   6   6      887.12     1059.97     14.46 o
   1   6   6      126.92      125.60      3.96 o
   2   6   6      261.67      231.24      7.70 o
   3   6   6        1.73        0.07      1.96 o
   4   6   6      718.19      736.75     15.28 o
   5   6   6      909.28      939.99     15.05 o
   6   6   6        0.09        1.97      2.60 o
   7   6   6      605.82      636.39     10.48 o
   8   6   6      122.41       90.37      5.35 o
   9   6   6      288.55      270.67      9.79 o
  10   6   6      117.30      112.05      7.23 o
  11   6   6        0.05       -1.77      4.66 o
  12   6   6       31.76       35.91      6.22 o
  13   6   6       24.84       -0.63      6.55 o
  14   6   6        1.11      -11.95     11.95 o
  15   6   6       35.35        7.70     17.61 o
 -16   7   6        5.96        7.31      9.76 o
 -15   7   6        1.29        0.45      9.37 o
 -14   7   6       11.92       18.40      9.11 o
 -13   7   6       29.83       23.19      6.51 o
 -12   7   6       50.55       64.07      7.54 o
 -11   7   6       56.97       56.62      5.19 o
 -10   7   6      432.89      395.82     10.80 o
  -9   7   6       46.35       59.04      4.71 o
  -8   7   6      471.77      527.30     15.68 o
  -7   7   6     1163.40     1262.37     18.84 o
  -6   7   6      373.02      372.25      7.19 o
  -5   7   6      648.94      774.09     11.38 o
  -4   7   6      323.79      284.97      6.19 o
  -3   7   6       47.03       54.54      2.94 o
  -2   7   6      239.50      296.83      6.86 o
  -1   7   6      133.97      138.06      4.91 o
   0   7   6       12.97        7.83      2.10 o
   1   7   6       91.96       82.88      3.36 o
   2   7   6       11.04       21.75      2.79 o
   3   7   6      438.60      438.22      7.08 o
   4   7   6      990.13     1026.46     14.76 o
   5   7   6       65.51       75.58      3.52 o
   6   7   6       42.26       50.17      3.85 o
   7   7   6      620.46      610.61     11.67 o
   8   7   6      260.60      290.43      9.94 o
   9   7   6      388.29      419.82     12.04 o
  10   7   6        3.25        1.88      4.60 o
  11   7   6       11.89       10.89      6.54 o
  12   7   6        0.08        8.69      6.07 o
  13   7   6        0.84        8.30      7.21 o
  14   7   6       15.67       40.89     43.72 o
  15   7   6        0.04       25.16     13.84 o
 -16   8   6        2.34       -3.68      9.31 o
 -15   8   6       56.09       30.80     10.84 o
 -14   8   6       28.21       29.40     10.00 o
 -13   8   6        6.77        5.85      7.81 o
 -12   8   6       12.42        5.68      5.11 o
 -11   8   6        3.12       -1.28      4.03 o
 -10   8   6       86.36       92.66      5.77 o
  -9   8   6       23.95       22.89      3.87 o
  -8   8   6       69.94       70.25      4.16 o
  -7   8   6      124.20      127.06      5.25 o
  -6   8   6      121.75      115.63      4.66 o
  -5   8   6      149.67      147.44      4.42 o
  -4   8   6      273.99      306.90      6.43 o
  -3   8   6      107.75      126.67      4.08 o
  -2   8   6      511.14      488.90      8.58 o
  -1   8   6      917.73      878.07     13.47 o
   0   8   6      418.86      485.73     10.22 o
   1   8   6        6.54        4.88      2.16 o
   2   8   6       26.45       12.92      2.48 o
   3   8   6     1527.48     1536.83     17.66 o
   4   8   6      514.70      529.93      8.69 o
   5   8   6        9.04        7.12      2.55 o
   6   8   6     1148.06     1191.14     16.29 o
   7   8   6      188.67      161.03      6.61 o
   8   8   6        0.18        4.59      4.10 o
   9   8   6       62.24       64.11      5.78 o
  10   8   6        0.98       -3.55      4.99 o
  11   8   6        1.92       -6.46      6.46 o
  12   8   6        5.73        2.57      9.80 o
  13   8   6        6.23       -3.07      7.39 o
  14   8   6        5.78       -5.92      9.10 o
 -16   9   6       51.77       57.24     15.10 o
 -15   9   6        9.68        6.09     14.78 o
 -14   9   6        4.11       17.77      9.44 o
 -13   9   6       34.99       38.43     13.21 o
 -12   9   6        2.76        1.32      4.99 o
 -11   9   6      202.04      181.27      8.88 o
 -10   9   6       33.10       24.09      4.01 o
  -9   9   6       94.17       91.54      5.07 o
  -8   9   6      121.13      105.54      5.22 o
  -7   9   6       36.55       27.57      3.09 o
  -6   9   6       19.88       27.90      2.54 o
  -5   9   6        0.34        0.74      2.24 o
  -4   9   6      198.31      223.05      5.31 o
  -3   9   6      137.61      139.54      4.91 o
  -2   9   6       44.72       58.32      3.52 o
  -1   9   6       11.17       10.71      2.26 o
   0   9   6      272.15      251.55      6.36 o
   1   9   6      129.76      114.72      4.01 o
   2   9   6      957.44     1008.13     12.84 o
   3   9   6       67.09       87.57      3.67 o
   4   9   6      543.00      545.04      8.58 o
   5   9   6        5.83        7.79      2.85 o
   6   9   6      249.35      263.23      7.94 o
   7   9   6       61.04       70.12      5.42 o
   8   9   6      156.58      148.60      7.85 o
   9   9   6      258.72      241.41     12.93 o
  10   9   6        0.17       -5.96      5.96 o
  11   9   6      124.50      156.55     12.06 o
  12   9   6        0.01       -0.29      7.10 o
  13   9   6       13.75       20.19     11.85 o
  14   9   6        8.76        6.52      9.73 o
 -16  10   6       10.81       19.50     13.84 o
 -15  10   6       27.84        8.18     12.58 o
 -14  10   6        2.92        5.26      8.31 o
 -13  10   6        1.73        7.49      7.07 o
 -12  10   6      103.68      110.70      8.10 o
 -11  10   6       42.47       46.25      6.32 o
 -10  10   6      575.93      512.96     11.82 o
  -9  10   6      157.25      152.77      6.10 o
  -8  10   6       71.28       54.71      3.48 o
  -7  10   6      157.36      168.60      6.67 o
  -6  10   6        4.75       -3.00      3.05 o
  -5  10   6      255.69      252.82      7.57 o
  -4  10   6        0.34        2.06      1.95 o
  -3  10   6       31.77       27.25      2.86 o
  -2  10   6      136.33      127.83      4.94 o
  -1  10   6      798.88      794.61     12.92 o
   0  10   6      152.61      145.24      4.96 o
   1  10   6      320.98      325.80      6.60 o
   2  10   6       23.15       38.07      2.97 o
   3  10   6     1065.74     1066.39     13.74 o
   4  10   6      126.83      142.70      5.27 o
   5  10   6      375.94      366.13      8.16 o
   6  10   6       20.10       19.97      4.61 o
   7  10   6       58.85       57.60      5.50 o
   8  10   6        4.71       -8.75      8.75 o
   9  10   6       18.83       25.28      7.34 o
  10  10   6       19.55        4.32      7.13 o
  11  10   6       37.47       35.41      8.67 o
  12  10   6       14.12       13.36      8.04 o
  13  10   6        1.33       -7.94      8.95 o
  14  10   6       18.97       10.40      9.94 o
 -15  11   6        4.24       26.42     12.58 o
 -14  11   6        0.56       -5.23      7.77 o
 -13  11   6       19.02       25.52     10.69 o
 -12  11   6        4.17       10.83      7.86 o
 -11  11   6        0.01       -3.85      4.38 o
 -10  11   6       33.44       30.67      6.10 o
  -9  11   6       70.96       87.34      6.86 o
  -8  11   6       14.22       19.17      5.42 o
  -7  11   6      117.35      124.56      6.28 o
  -6  11   6      337.26      352.85     13.08 o
  -5  11   6        4.06        0.94      3.19 o
  -4  11   6      786.74      825.06     14.91 o
  -3  11   6      827.07      874.11     14.32 o
  -2  11   6       43.07       27.44      3.25 o
  -1  11   6       11.25       12.06      2.74 o
   0  11   6      342.51      366.87      7.75 o
   1  11   6       33.85       29.54      2.63 o
   2  11   6      647.69      675.49     14.34 o
   3  11   6      117.40       92.59      7.18 o
   4  11   6       15.44       16.77      3.90 o
   5  11   6        1.30       -0.63      3.04 o
   6  11   6      121.37      124.70      9.06 o
   7  11   6      148.86      161.74     10.38 o
   8  11   6      136.52      143.06     10.38 o
   9  11   6       83.91       79.11     13.31 o
  10  11   6       15.85       28.16      7.79 o
  11  11   6        0.12       -2.60      7.27 o
  12  11   6       33.51       31.95      8.83 o
  13  11   6       20.31       17.32     11.79 o
 -15  12   6        0.02       11.95     11.95 o
 -14  12   6        0.01        4.60      8.14 o
 -13  12   6       14.00       18.29     12.90 o
 -12  12   6       11.44        8.57     10.06 o
 -11  12   6        0.31       -4.91     11.01 o
 -10  12   6        4.89       -1.93      6.35 o
  -9  12   6        0.19        0.83      5.39 o
  -8  12   6       58.82       62.14      6.26 o
  -7  12   6      131.77      134.45      6.56 o
  -6  12   6      222.22      216.05      8.01 o
  -5  12   6        5.95       -1.06      3.10 o
  -4  12   6       42.12       36.84      4.03 o
  -3  12   6      259.35      269.60     12.62 o
  -2  12   6      353.10      350.94      7.78 o
  -1  12   6       89.15       91.51      4.43 o
   0  12   6      544.74      570.39      9.66 o
   1  12   6       71.18       64.33      4.38 o
   2  12   6      451.88      499.16     11.14 o
   3  12   6       23.35       14.46      3.78 o
   4  12   6      197.17      200.53      9.99 o
   5  12   6      269.83      256.35     12.17 o
   6  12   6      332.37      332.79     13.98 o
   7  12   6        1.37        1.91      6.05 o
   8  12   6        0.06       10.30      6.63 o
   9  12   6       67.86       91.42      9.65 o
  10  12   6      132.06      182.55     12.54 o
  11  12   6       16.70       20.83      8.53 o
  12  12   6        0.18        2.10      8.46 o
  13  12   6        3.96       16.03     10.39 o
 -14  13   6       40.54       52.15     10.70 o
 -13  13   6       33.45       15.44      8.60 o
 -12  13   6       41.91       44.07      8.73 o
 -11  13   6        8.17        1.26      6.95 o
 -10  13   6        6.98        1.85      5.23 o
  -9  13   6       10.32        6.37     16.36 o
  -8  13   6       58.87       59.54     23.59 o
  -7  13   6       15.68       32.26     10.06 o
  -6  13   6       16.16       11.73      3.88 o
  -5  13   6      164.27      147.68     11.53 o
  -4  13   6      161.42      163.37      9.89 o
  -3  13   6       32.95       35.39      4.72 o
  -2  13   6        2.46       -1.89      3.79 o
  -1  13   6       42.33       61.92      4.18 o
   0  13   6       91.86      107.12      4.94 o
   1  13   6       56.62       46.41      4.19 o
   2  13   6       68.80       60.07      4.73 o
   3  13   6        5.23        3.36      4.08 o
   4  13   6       73.03       50.35      5.54 o
   5  13   6       83.88       79.20     11.55 o
   6  13   6        0.79        2.90      6.03 o
   7  13   6      552.16      488.82     17.52 o
   8  13   6      135.96      144.66     16.60 o
   9  13   6       59.43       71.00      9.34 o
  10  13   6        3.26       -1.93      7.37 o
  11  13   6        3.60       10.85      7.88 o
  12  13   6        3.60       -7.61      7.61 o
  13  13   6        0.36       -4.05      9.56 o
 -14  14   6        1.81       -2.01      8.37 o
 -13  14   6        1.89        2.33      7.80 o
 -12  14   6       19.46        4.33      7.21 o
 -11  14   6       15.48       -2.81      6.50 o
 -10  14   6        0.80        0.86      7.86 o
  -9  14   6       18.20       18.33      4.95 o
  -8  14   6       36.14       21.08      6.38 o
  -7  14   6      140.79      108.84      9.44 o
  -6  14   6      121.25      100.43      7.36 o
  -5  14   6        6.49        1.74      3.69 o
  -4  14   6      175.55      149.61      7.51 o
  -3  14   6       84.81       95.82     10.87 o
  -2  14   6       36.66       29.10      5.23 o
  -1  14   6      398.31      418.12     13.52 o
   0  14   6      337.50      344.67      8.82 o
   1  14   6       49.31       52.99      4.37 o
   2  14   6        3.17       -0.88      3.68 o
   3  14   6       20.96       31.20      5.06 o
   4  14   6        2.27        0.20      4.45 o
   5  14   6        6.74        6.49      5.96 o
   6  14   6        2.72        2.57      6.46 o
   7  14   6       24.06       23.93      8.75 o
   8  14   6        9.10       15.38      7.07 o
   9  14   6       62.00       72.20      9.53 o
  10  14   6        0.29       -4.04      6.93 o
  11  14   6        7.21        8.01      8.09 o
  12  14   6        6.22        8.18      9.79 o
 -13  15   6       15.47       18.92      8.25 o
 -12  15   6        1.49       11.85      7.43 o
 -11  15   6        0.66       -3.15      6.47 o
 -10  15   6        0.02        2.48      6.06 o
  -9  15   6        0.07       -2.61      5.50 o
  -8  15   6        4.66        2.40      5.12 o
  -7  15   6       80.72       96.85      7.75 o
  -6  15   6        3.11       -0.63      4.50 o
  -5  15   6      194.68      194.81     16.80 o
  -4  15   6      235.09      241.23      9.01 o
  -3  15   6        3.05       -1.60      5.33 o
  -2  15   6      175.08      153.25      8.42 o
  -1  15   6      285.08      294.67     12.96 o
   0  15   6      180.68      173.27      6.44 o
   1  15   6       35.76       37.33      4.64 o
   2  15   6       56.09       69.03      6.90 o
   3  15   6        1.29        0.05      4.23 o
   4  15   6        0.09        0.60      4.35 o
   5  15   6        0.59       -5.52      5.52 o
   6  15   6      282.44      297.20     14.02 o
   7  15   6       98.81      113.71     10.21 o
   8  15   6      150.08      153.39     11.64 o
   9  15   6       19.24       11.08      7.83 o
  10  15   6        7.30       -7.15      7.15 o
  11  15   6       35.95       24.45      9.27 o
 -13  16   6       23.30       19.44      8.66 o
 -12  16   6       43.55       54.93      8.57 o
 -11  16   6       15.56       14.22      6.69 o
 -10  16   6        7.73        4.40      5.63 o
  -9  16   6        1.35        8.55      5.66 o
  -8  16   6       90.58       90.08      6.90 o
  -7  16   6        6.38      -10.06     10.06 o
  -6  16   6       91.35       96.20      7.26 o
  -5  16   6       59.80       53.74      6.19 o
  -4  16   6      104.29       95.63      6.63 o
  -3  16   6       79.75       92.95      6.91 o
  -2  16   6        4.01       18.71      5.35 o
  -1  16   6       63.40       65.48      6.82 o
   0  16   6      371.80      358.06     13.50 o
   1  16   6      150.57      142.70      6.90 o
   2  16   6        3.20        6.86      4.26 o
   3  16   6        5.96        4.36      4.53 o
   4  16   6        0.00       -0.15      5.79 o
   5  16   6        0.07       -6.03      6.03 o
   6  16   6      191.66      218.00     14.46 o
   7  16   6        1.59        2.24      6.93 o
   8  16   6        0.67        5.31      7.02 o
   9  16   6        0.30       -4.17      7.27 o
  10  16   6       98.84       99.30     11.29 o
  11  16   6       30.27       29.55     14.78 o
 -12  17   6       38.61       44.91      8.81 o
 -11  17   6       74.15       74.54      8.03 o
 -10  17   6       23.58       28.38      5.84 o
  -9  17   6       21.21       12.58     13.21 o
  -8  17   6       19.84        8.81     11.95 o
  -7  17   6        9.53       -6.29     11.32 o
  -6  17   6        0.56       -9.44      9.44 o
  -5  17   6      100.77       83.42      6.69 o
  -4  17   6       51.38       45.63      7.04 o
  -3  17   6      203.32      247.27     12.33 o
  -2  17   6        2.10        6.86      7.25 o
  -1  17   6       39.06       18.92      5.88 o
   0  17   6      149.02      153.15      9.29 o
   1  17   6        9.14       11.91      7.55 o
   2  17   6        0.01       -3.90      3.90 o
   3  17   6        3.27        4.67      4.72 o
   4  17   6       29.05       13.13      6.63 o
   5  17   6      129.91      114.56      9.84 o
   6  17   6        2.86       13.51      7.21 o
   7  17   6        2.72        8.48      7.48 o
   8  17   6       11.53        9.89      7.52 o
   9  17   6       49.76       44.64      9.35 o
  10  17   6       49.08       39.97      9.59 o
 -11  18   6        8.45       -8.18     12.58 o
 -10  18   6        2.78        0.00     13.21 o
  -9  18   6       11.19       11.32     13.21 o
  -8  18   6       26.41       32.71     15.10 o
  -7  18   6        1.08       -4.40     11.95 o
  -6  18   6        9.18       -5.66     10.69 o
  -5  18   6       43.53       37.11     13.84 o
  -4  18   6        5.92       -1.89      5.00 o
  -3  18   6       11.82       33.52     13.84 o
  -2  18   6      162.63      145.89     20.76 o
  -1  18   6      112.54      117.99     10.46 o
   0  18   6       34.54       42.96      6.61 o
   1  18   6      117.93      101.65      9.13 o
   2  18   6      171.94      166.97     10.03 o
   3  18   6      105.09      108.95      7.18 o
   4  18   6        0.53        2.97      7.08 o
   5  18   6       40.00       52.10      8.17 o
   6  18   6        1.90       -4.57      6.41 o
   7  18   6        6.14       -7.53      8.90 o
   8  18   6        3.03       13.18      7.88 o
   9  18   6       36.37       14.45      8.58 o
 -10  19   6       11.23       17.61     15.73 o
  -9  19   6       18.08       16.98     15.10 o
  -8  19   6       57.29       62.27     16.36 o
  -7  19   6       88.30       77.37     17.61 o
  -6  19   6       13.18       12.58     12.58 o
  -5  19   6       26.07        5.66     11.32 o
  -4  19   6       93.10       87.87      6.81 o
  -3  19   6       18.36        9.48     10.69 o
  -2  19   6       86.44       89.11      9.19 o
  -1  19   6        7.69        5.12      7.41 o
   0  19   6        5.26       -2.02      7.08 o
   1  19   6        5.72        2.63      6.15 o
   2  19   6       94.24       82.90      8.34 o
   3  19   6        1.04        0.47      6.09 o
   4  19   6       36.01       26.96      7.40 o
   5  19   6       63.58       68.19      8.94 o
   6  19   6       53.56       54.06      8.66 o
   7  19   6        6.26        9.34      7.54 o
   8  19   6        0.66       -7.47      7.47 o
  -9  20   6        6.66       -0.63     12.58 o
  -8  20   6       54.81       55.98     16.98 o
  -7  20   6        0.28       14.47     13.84 o
  -6  20   6        0.01        5.66     12.58 o
  -5  20   6       11.19       10.69     12.58 o
  -4  20   6        6.56       11.95     12.58 o
  -3  20   6       48.02       38.25      7.86 o
  -2  20   6      154.54      172.97     18.56 o
  -1  20   6        3.01       12.09      7.09 o
   0  20   6        0.51       -1.81      7.08 o
   1  20   6       87.45      108.71     11.09 o
   2  20   6       15.62       14.15      8.01 o
   3  20   6       27.16       24.64      7.50 o
   4  20   6       12.32       15.75      7.02 o
   5  20   6        4.89        6.28      7.30 o
   6  20   6        4.22        8.97      7.76 o
   7  20   6       43.18       39.48      8.88 o
  -7  21   6       43.45       30.82     15.73 o
  -6  21   6        0.49       12.58     13.21 o
  -5  21   6        0.00       13.84     13.21 o
  -4  21   6        5.51        9.44     12.58 o
  -3  21   6      100.08      114.29     17.93 o
  -2  21   6        5.61       10.69      7.21 o
  -1  21   6        5.23        2.63      7.09 o
   0  21   6       85.70       64.16     10.06 o
   1  21   6      119.58      122.17     11.78 o
   2  21   6       13.35       10.06      8.45 o
   3  21   6        0.86        0.27      8.15 o
   4  21   6        1.62        6.53      8.60 o
   5  21   6       28.44       25.02      9.37 o
   6  21   6        0.51       -3.79      8.92 o
  -6  22   6       25.19       61.65     16.98 o
  -5  22   6       14.42       10.06     13.21 o
  -4  22   6       37.22       52.21     16.98 o
  -3  22   6        5.13       23.27     13.84 o
  -2  22   6       44.10       42.02      9.12 o
  -1  22   6        6.13        1.67      7.21 o
   0  22   6       29.83       38.06      9.05 o
   1  22   6       31.12       38.03      9.56 o
   2  22   6        8.88       36.20      9.34 o
   3  22   6        1.23        0.10      8.31 o
   4  22   6        5.73        1.51      8.76 o
  -2  23   6       11.20        9.15      7.04 o
  -1  23   6       15.06        1.07      7.80 o
   0  23   6        0.36        8.19      8.31 o
   1  23   6       22.12       27.24     11.95 o
 -17   1   7       23.90        2.20     10.23 o
 -16   1   7       11.04        2.31     10.38 o
 -15   1   7        0.00        1.30      9.56 o
 -14   1   7        2.89        4.49      5.08 o
 -13   1   7       25.62       22.41      5.77 o
 -12   1   7      399.36      412.02     13.94 o
 -11   1   7        0.00       -3.46      4.14 o
 -10   1   7      117.60      121.72      9.66 o
  -9   1   7      699.48      640.33     12.84 o
  -8   1   7        1.44        3.81      3.09 o
  -7   1   7      294.00      291.06      7.95 o
  -6   1   7       27.56       35.12      3.83 o
  -5   1   7      425.71      425.95     15.80 o
  -4   1   7      401.51      432.93      9.72 o
  -3   1   7      192.32      220.27      6.73 o
  -2   1   7       23.33       21.29      3.02 o
  -1   1   7      527.41      511.14     14.89 o
   0   1   7     1274.66     1172.85     18.84 o
   1   1   7     1239.56     1191.47     17.58 o
   2   1   7        2.11        2.33      2.46 o
   3   1   7      481.86      468.67      9.66 o
   4   1   7      148.24      142.08      5.47 o
   5   1   7       26.00       28.02      3.15 o
   6   1   7      255.12      269.56      6.57 o
   7   1   7      793.80      797.36     11.57 o
   8   1   7        2.67        3.06      3.94 o
   9   1   7       21.14       34.99      4.03 o
  10   1   7      207.75      229.54      7.64 o
  11   1   7       49.05       60.51      6.22 o
  12   1   7       24.20       27.91      7.13 o
  13   1   7       10.60        6.89      6.99 o
  14   1   7        0.03        4.02      8.43 o
  15   1   7        1.85        4.39      9.17 o
 -17   2   7       14.43       -1.70     19.50 o
 -16   2   7       32.08       36.00     11.78 o
 -15   2   7       13.37       16.63      9.26 o
 -14   2   7        0.06       -0.29      6.26 o
 -13   2   7       35.75       29.66      6.06 o
 -12   2   7        7.79        9.00      5.06 o
 -11   2   7        0.24       -0.43      4.03 o
 -10   2   7      587.67      608.33     14.16 o
  -9   2   7       32.66       31.60      4.19 o
  -8   2   7        1.12        6.69      2.97 o
  -7   2   7       25.96       26.43      3.13 o
  -6   2   7      662.56      674.25     11.96 o
  -5   2   7     1542.71     1565.02     39.37 o
  -4   2   7     1241.20     1289.20     32.36 o
  -3   2   7      659.15      715.06     13.16 o
  -2   2   7      776.60      822.50     16.77 o
  -1   2   7        0.77       -1.82      2.39 o
   0   2   7       74.68       76.15      4.20 o
   1   2   7      544.10      496.93     10.55 o
   2   2   7       57.98       46.69      3.50 o
   3   2   7       85.00       95.36      4.53 o
   4   2   7       17.33       16.98      2.89 o
   5   2   7       13.71       13.13      2.91 o
   6   2   7        9.23       10.10      2.89 o
   7   2   7      159.87      137.64      6.12 o
   8   2   7        0.31       -0.24      3.05 o
   9   2   7        6.80       14.54      3.59 o
  10   2   7       14.52       22.90      4.54 o
  11   2   7        5.09        2.91      4.60 o
  12   2   7       29.96       35.72      6.49 o
  13   2   7       19.60       21.11      7.62 o
  14   2   7       13.02        1.18      7.56 o
  15   2   7       27.36       32.17      8.97 o
 -17   3   7       19.16        6.09     11.01 o
 -16   3   7       46.01       53.43     12.43 o
 -15   3   7       34.63       43.19     11.09 o
 -14   3   7        0.29        9.75      5.75 o
 -13   3   7       25.93       23.33      5.78 o
 -12   3   7       94.71       84.28      7.41 o
 -11   3   7       65.24       73.07      6.03 o
 -10   3   7        0.96       -2.66      3.78 o
  -9   3   7      414.99      420.67     11.97 o
  -8   3   7      331.15      333.98      7.95 o
  -7   3   7      208.16      167.08      6.15 o
  -6   3   7       40.69       50.55      4.42 o
  -5   3   7      867.31      980.48     17.72 o
  -4   3   7        0.31       -0.68      2.77 o
  -3   3   7     2304.84     2290.69     32.96 o
  -2   3   7      265.07      311.06      7.85 o
  -1   3   7      360.71      425.44      8.49 o
   0   3   7      666.97      741.08     16.80 o
   1   3   7        1.09       -0.71      3.09 o
   2   3   7       33.83       45.11      4.39 o
   3   3   7       54.15       60.22      4.36 o
   4   3   7      228.46      216.56      6.26 o
   5   3   7        0.91        3.45      2.58 o
   6   3   7       21.56       29.65      3.28 o
   7   3   7      503.28      516.30      9.49 o
   8   3   7       25.42       23.83      3.66 o
   9   3   7       55.99       37.92      4.35 o
  10   3   7      204.10      203.67      9.14 o
  11   3   7       10.06       22.75      5.07 o
  12   3   7       57.50       70.89      6.57 o
  13   3   7        2.80        9.27      6.18 o
  14   3   7       50.39       62.14      9.38 o
  15   3   7      105.47      106.31     12.93 o
 -17   4   7        1.39       -9.76      9.76 o
 -16   4   7      124.01      144.28     22.96 o
 -15   4   7       42.03       51.74     11.73 o
 -14   4   7      188.11      180.20     10.95 o
 -13   4   7        0.05       -4.32      4.32 o
 -12   4   7      246.90      252.50      9.91 o
 -11   4   7      224.56      217.12      8.83 o
 -10   4   7       47.88       40.50      6.31 o
  -9   4   7      672.92      657.87     14.33 o
  -8   4   7       98.07      103.44      4.72 o
  -7   4   7      292.51      296.23      7.22 o
  -6   4   7      423.41      438.24      8.51 o
  -5   4   7       95.35      114.54      5.22 o
  -4   4   7       50.19       69.80      4.21 o
  -3   4   7      426.67      407.34      9.40 o
  -2   4   7       70.38       72.70      3.65 o
  -1   4   7      178.67      242.08      6.26 o
   0   4   7        0.09       -2.15      2.15 o
   1   4   7        3.00       -0.74      2.19 o
   2   4   7      464.91      463.86     10.40 o
   3   4   7       58.37       65.81      4.09 o
   4   4   7        3.01        1.32      2.60 o
   5   4   7      627.41      582.96     10.20 o
   6   4   7      188.79      191.52      6.19 o
   7   4   7       15.32       17.66      3.34 o
   8   4   7       16.87       14.56      3.81 o
   9   4   7        2.03       -4.66      4.66 o
  10   4   7        0.20       -2.23      4.77 o
  11   4   7       12.41        8.57      5.28 o
  12   4   7        4.94        5.49      5.99 o
  13   4   7       12.34        5.91      9.83 o
  14   4   7       64.77       83.98     11.73 o
  15   4   7        0.00       11.32     15.10 o
 -16   5   7       47.08       63.68     16.98 o
 -15   5   7       63.95       72.08     12.43 o
 -14   5   7       71.87       64.94      8.31 o
 -13   5   7        0.35       -0.89      5.85 o
 -12   5   7        1.13       -4.29      4.29 o
 -11   5   7        2.41        2.54      4.14 o
 -10   5   7      279.41      267.48      9.41 o
  -9   5   7        0.09        0.94      3.55 o
  -8   5   7      340.91      315.94      9.41 o
  -7   5   7      570.51      554.19     10.08 o
  -6   5   7     1593.16     1658.01     27.64 o
  -5   5   7       77.85       80.25      4.53 o
  -4   5   7      198.96      203.00      6.62 o
  -3   5   7      136.43      117.80      5.03 o
  -2   5   7       79.84       82.66      3.87 o
  -1   5   7     1503.72     1569.85     21.71 o
   0   5   7      840.97      947.82     14.66 o
   1   5   7       39.79       32.55      3.99 o
   2   5   7       17.44       16.76      2.96 o
   3   5   7      421.93      426.48      9.23 o
   4   5   7       31.66       28.42      2.89 o
   5   5   7      309.83      323.44      7.57 o
   6   5   7      958.37      928.60     13.21 o
   7   5   7      548.53      471.66      9.21 o
   8   5   7      468.98      465.77     10.59 o
   9   5   7       33.69       43.19      5.79 o
  10   5   7       29.95       31.27      6.18 o
  11   5   7       23.53       14.93      5.41 o
  12   5   7       59.15       58.50      7.14 o
  13   5   7       21.44        0.73      9.91 o
  14   5   7        5.78       21.81     11.63 o
 -16   6   7        1.88       10.41     13.84 o
 -15   6   7       51.89       45.20     11.01 o
 -14   6   7       13.35       11.20      6.70 o
 -13   6   7       24.26       33.19      7.02 o
 -12   6   7        0.03        0.74      4.73 o
 -11   6   7       35.18       18.30      4.76 o
 -10   6   7        1.15        6.87      3.86 o
  -9   6   7      146.52      150.48      6.80 o
  -8   6   7       33.24       48.84      4.58 o
  -7   6   7      424.78      463.87      9.02 o
  -6   6   7       95.51       96.00      5.37 o
  -5   6   7      233.79      197.60     12.12 o
  -4   6   7     1585.95     1493.27     23.11 o
  -3   6   7       69.98       61.07      3.48 o
  -2   6   7        0.25        3.82      2.37 o
  -1   6   7      599.38      614.63     10.82 o
   0   6   7     3220.60     3382.98     42.32 o
   1   6   7      293.27      314.24      7.54 o
   2   6   7      919.29      969.84     14.31 o
   3   6   7      159.75      170.19      6.30 o
   4   6   7      333.75      290.21      7.04 o
   5   6   7      148.40      146.06      5.72 o
   6   6   7      222.88      248.39      6.62 o
   7   6   7      144.33      121.67      5.74 o
   8   6   7       22.37        4.56      5.93 o
   9   6   7        1.98       -2.03      4.42 o
  10   6   7      143.12      125.53      7.92 o
  11   6   7        3.87        7.47      5.35 o
  12   6   7       14.88       17.60      7.99 o
  13   6   7        3.84       10.88      7.87 o
  14   6   7       44.11       87.29     15.30 o
 -16   7   7        7.11        8.81     10.39 o
 -15   7   7        1.15       -4.25      9.31 o
 -14   7   7        0.10       -1.38      7.89 o
 -13   7   7      271.53      309.79     11.91 o
 -12   7   7        3.90       -1.57      5.77 o
 -11   7   7        0.00       -4.90      4.90 o
 -10   7   7      171.56      169.42      8.03 o
  -9   7   7        2.18        3.89      3.49 o
  -8   7   7        2.07       -1.57      3.68 o
  -7   7   7        2.91        6.87      2.68 o
  -6   7   7      185.86      179.51      6.61 o
  -5   7   7      232.59      218.59      6.56 o
  -4   7   7     1182.39     1109.21     17.91 o
  -3   7   7      670.90      672.92     12.31 o
  -2   7   7      556.11      505.92      9.44 o
  -1   7   7        1.12        6.30      2.45 o
   0   7   7      108.61      108.16      4.97 o
   1   7   7        1.21       -2.67      2.67 o
   2   7   7      660.68      622.41     10.67 o
   3   7   7      108.47      107.04      4.58 o
   4   7   7      613.06      603.84     10.64 o
   5   7   7      653.14      609.81     10.73 o
   6   7   7       37.19       35.19      3.80 o
   7   7   7       61.32       41.68      5.25 o
   8   7   7       19.67        3.55      4.56 o
   9   7   7       31.24       21.75      5.04 o
  10   7   7        3.28        6.08      4.90 o
  11   7   7        5.08        1.78      6.82 o
  12   7   7        3.11       -5.54      6.85 o
  13   7   7        1.20       -6.14      7.66 o
  14   7   7        0.10       -7.32     10.69 o
 -16   8   7        1.58       15.45     10.43 o
 -15   8   7        0.00        4.12      9.76 o
 -14   8   7       19.38       31.12      9.94 o
 -13   8   7        8.19       15.04      5.82 o
 -12   8   7      131.84      126.14      9.23 o
 -11   8   7       22.40       33.58      5.47 o
 -10   8   7       20.87       22.58      4.76 o
  -9   8   7       13.30       22.57      3.96 o
  -8   8   7       30.82        9.32      3.52 o
  -7   8   7      193.62      170.85      6.03 o
  -6   8   7      479.93      505.70     10.14 o
  -5   8   7        0.90       -1.59      2.32 o
  -4   8   7       99.49       98.44      4.10 o
  -3   8   7      419.64      429.51      9.19 o
  -2   8   7       46.15       44.36      4.75 o
  -1   8   7     1024.22      998.99     15.28 o
   0   8   7      676.36      687.00     11.81 o
   1   8   7       99.13      110.66      4.76 o
   2   8   7       92.25       97.91      4.26 o
   3   8   7        2.80        5.27      2.56 o
   4   8   7      170.07      173.36      5.62 o
   5   8   7      506.55      493.89      9.58 o
   6   8   7      897.14      851.86     15.40 o
   7   8   7        0.27       -2.16      5.88 o
   8   8   7      373.60      370.82     11.18 o
   9   8   7       63.65       74.03      7.06 o
  10   8   7        1.24        1.95      8.02 o
  11   8   7       94.49      103.11     10.72 o
  12   8   7        2.80        4.94     13.07 o
  13   8   7       80.68      117.45     12.37 o
  14   8   7       99.36       68.57     19.50 o
 -16   9   7        2.99      -11.95     11.95 o
 -15   9   7       11.83       11.53      9.82 o
 -14   9   7       57.62       54.87     11.18 o
 -13   9   7       73.14       73.01      7.23 o
 -12   9   7        0.34        4.74      6.10 o
 -11   9   7       44.58       35.41      6.83 o
 -10   9   7      100.62       92.86      6.34 o
  -9   9   7      175.14      190.09      8.02 o
  -8   9   7      235.87      206.32      7.22 o
  -7   9   7        1.62        1.29      2.52 o
  -6   9   7      569.61      572.44     11.70 o
  -5   9   7        9.41        7.96      2.31 o
  -4   9   7        8.28        4.08      2.86 o
  -3   9   7      397.76      423.02     10.35 o
  -2   9   7      143.11      114.09      4.84 o
  -1   9   7      671.40      658.91     12.34 o
   0   9   7      129.23      107.16      4.54 o
   1   9   7       12.46       14.85      3.66 o
   2   9   7      162.38      166.98      5.24 o
   3   9   7       36.37       50.62      3.65 o
   4   9   7      442.06      424.80      8.57 o
   5   9   7       24.41       29.55      3.72 o
   6   9   7      302.67      282.06      9.36 o
   7   9   7      378.74      387.66     12.30 o
   8   9   7      119.14      115.63      9.90 o
   9   9   7        2.88        6.04      6.73 o
  10   9   7       17.32       27.23      7.74 o
  11   9   7        7.47       10.02      8.00 o
  12   9   7       13.72       10.53      8.23 o
  13   9   7       29.00       30.79      9.63 o
  14   9   7        1.86        3.77     14.47 o
 -15  10   7       19.47       16.98     12.58 o
 -14  10   7       84.05       93.10     16.36 o
 -13  10   7        0.00        2.56      5.90 o
 -12  10   7      118.66      152.62      8.68 o
 -11  10   7        1.38       -1.46      5.81 o
 -10  10   7        4.67        7.08      3.97 o
  -9  10   7        2.58        4.37      3.40 o
  -8  10   7       47.91       63.84      3.47 o
  -7  10   7       93.07      101.52      4.01 o
  -6  10   7      113.92       92.65      3.61 o
  -5  10   7        1.61       -0.31      2.09 o
  -4  10   7       16.45       33.73      3.14 o
  -3  10   7      343.55      341.37      8.50 o
  -2  10   7       11.21       -0.24      2.91 o
  -1  10   7       23.91       11.91      2.55 o
   0  10   7      136.97      131.95      4.99 o
   1  10   7      535.62      562.19      9.97 o
   2  10   7        2.08       -0.36      3.89 o
   3  10   7      699.04      678.97     12.78 o
   4  10   7      113.21      122.88      6.46 o
   5  10   7        0.13       -3.99      3.99 o
   6  10   7      779.22      719.94     16.69 o
   7  10   7      304.39      322.07     16.76 o
   8  10   7      196.35      201.26     12.09 o
   9  10   7        0.04        0.46     11.23 o
  10  10   7        1.59        0.55      7.10 o
  11  10   7       91.29       87.40     10.59 o
  12  10   7       33.57       58.97      9.99 o
  13  10   7       35.46       24.90     10.14 o
 -15  11   7        3.17       13.21     12.58 o
 -14  11   7        2.58      -11.32     11.32 o
 -13  11   7       68.80       64.31     20.44 o
 -12  11   7        0.72        5.26      6.19 o
 -11  11   7        0.52       -5.40      5.40 o
 -10  11   7       19.37       17.66      5.94 o
  -9  11   7       72.67       60.04      7.54 o
  -8  11   7        0.14       -4.79      4.79 o
  -7  11   7       36.13       26.73      5.63 o
  -6  11   7        0.23       -4.32      4.50 o
  -5  11   7      569.68      504.40     11.64 o
  -4  11   7       24.50       23.07      2.52 o
  -3  11   7     1505.12     1391.01     21.50 o
  -2  11   7      428.27      442.35     15.08 o
  -1  11   7       97.35       78.65      4.97 o
   0  11   7        4.83        0.13      2.62 o
   1  11   7       17.06        9.43      3.84 o
   2  11   7      485.81      445.54     10.87 o
   3  11   7        5.46        3.99      3.60 o
   4  11   7        0.22       -3.98      3.98 o
   5  11   7      223.68      172.14      7.90 o
   6  11   7        0.14       -1.88      5.30 o
   7  11   7       20.06       21.68      6.89 o
   8  11   7        0.04       -5.61      6.57 o
   9  11   7       50.22       65.58     10.56 o
  10  11   7       47.32       76.95     11.22 o
  11  11   7        0.17        8.55      8.24 o
  12  11   7       34.56       42.97      9.78 o
  13  11   7        2.86       24.44     10.65 o
 -14  12   7       25.75       46.57     10.39 o
 -13  12   7       19.69        9.21      9.12 o
 -12  12   7        0.00       -3.15      6.37 o
 -11  12   7        0.82       -6.14      7.21 o
 -10  12   7       61.80       61.75      9.52 o
  -9  12   7      457.64      526.37     20.25 o
  -8  12   7       72.84       68.21     18.87 o
  -7  12   7        5.75        3.27      5.03 o
  -6  12   7      241.13      221.61     10.55 o
  -5  12   7       26.85       25.90      5.54 o
  -4  12   7      459.23      455.68     14.98 o
  -3  12   7      172.23      177.50      5.62 o
  -2  12   7       74.66       79.58      4.38 o
  -1  12   7      529.65      510.47     13.86 o
   0  12   7       56.35       50.03      5.42 o
   1  12   7       29.27       23.96      3.93 o
   2  12   7       99.18      121.24      5.94 o
   3  12   7       86.78       73.19      5.95 o
   4  12   7      193.48      170.03      8.33 o
   5  12   7        5.68        1.28      6.67 o
   6  12   7       70.96       74.41      8.56 o
   7  12   7       10.39        6.57      6.46 o
   8  12   7       20.84       22.29      8.52 o
   9  12   7        2.05       -2.64      6.93 o
  10  12   7       12.33       13.13      7.94 o
  11  12   7        0.86       -5.39      7.30 o
  12  12   7        0.28       -7.42      7.42 o
 -14  13   7        0.88        3.77      8.92 o
 -13  13   7        5.99       -1.33      8.01 o
 -12  13   7        0.64       -1.22      7.09 o
 -11  13   7        1.44        2.38      5.73 o
 -10  13   7       13.87        5.07      7.21 o
  -9  13   7        9.22       10.95      7.21 o
  -8  13   7       16.64        1.08      6.17 o
  -7  13   7       11.72        4.25      5.81 o
  -6  13   7        0.89       -1.13      5.23 o
  -5  13   7       46.81       52.56      7.21 o
  -4  13   7       10.93        9.71      6.04 o
  -3  13   7       12.44       16.38      6.50 o
  -2  13   7      187.80      165.62      9.45 o
  -1  13   7       29.48       31.27      5.59 o
   0  13   7      661.37      627.15     14.32 o
   1  13   7       36.73       34.40      5.67 o
   2  13   7       47.40       60.91      5.56 o
   3  13   7      133.28      126.53      7.28 o
   4  13   7       16.22       18.65      6.05 o
   5  13   7      139.96      137.74     10.37 o
   6  13   7       14.02       26.14      7.25 o
   7  13   7       47.22       46.85      8.29 o
   8  13   7       35.33       46.73     13.39 o
   9  13   7       62.87       46.44      9.26 o
  10  13   7       18.16       24.82      8.83 o
  11  13   7      136.56      167.54     13.46 o
  12  13   7       13.08        7.52      9.76 o
 -13  14   7        2.08        1.94      7.90 o
 -12  14   7       20.15       10.85      8.26 o
 -11  14   7       28.19       37.73      9.75 o
 -10  14   7       37.92       34.17     15.73 o
  -9  14   7        0.08       -1.47     10.06 o
  -8  14   7       16.22       17.85      9.75 o
  -7  14   7       30.42       14.34      6.28 o
  -6  14   7        8.86        3.63     11.32 o
  -5  14   7        0.30       -4.83      4.83 o
  -4  14   7       43.85       42.15      7.21 o
  -3  14   7        8.96       10.06      5.89 o
  -2  14   7      117.39      102.72      9.49 o
  -1  14   7      953.73      932.10     18.06 o
   0  14   7      197.50      189.64      7.95 o
   1  14   7        0.06       -2.62      3.81 o
   2  14   7       21.06       26.88      4.81 o
   3  14   7       65.31       75.12      6.46 o
   4  14   7       33.20       39.24      7.25 o
   5  14   7        4.62       16.83      6.70 o
   6  14   7        4.14       14.47     10.97 o
   7  14   7        0.22        2.75      6.61 o
   8  14   7        0.89        4.78      7.07 o
   9  14   7        2.83       -5.59      9.92 o
  10  14   7       12.51        4.52      7.68 o
  11  14   7       15.45       24.43      8.83 o
 -13  15   7        5.04       26.18      8.57 o
 -12  15   7       87.03      109.90     11.14 o
 -11  15   7       26.50       15.80      7.43 o
 -10  15   7       28.96       30.37      6.93 o
  -9  15   7       69.27       83.65      9.23 o
  -8  15   7       69.22       85.39      8.48 o
  -7  15   7        2.82        0.87      5.33 o
  -6  15   7       69.80       56.20      7.12 o
  -5  15   7        6.81        3.77      5.58 o
  -4  15   7      106.63       88.22     11.95 o
  -3  15   7      133.86      106.02     10.69 o
  -2  15   7        8.61        5.69      5.63 o
  -1  15   7       58.74       47.47      6.82 o
   0  15   7       15.83       21.59      5.69 o
   1  15   7       14.70        8.74      4.34 o
   2  15   7      101.81      106.71      6.90 o
   3  15   7       84.76       85.93      6.90 o
   4  15   7       11.63        9.81      6.48 o
   5  15   7       78.95       62.95      8.53 o
   6  15   7       24.19       25.48      7.46 o
   7  15   7       33.08       63.27      9.20 o
   8  15   7        8.08       12.71      7.61 o
   9  15   7       18.44       23.40      9.67 o
  10  15   7       20.75       25.49      8.88 o
  11  15   7        0.01       10.84      9.76 o
 -12  16   7        5.31       17.23      8.00 o
 -11  16   7        0.00       -9.10     10.69 o
 -10  16   7       13.68       10.48      7.23 o
  -9  16   7      127.90      112.20      7.05 o
  -8  16   7        0.41       -5.08      5.42 o
  -7  16   7      107.54       98.18      8.32 o
  -6  16   7       33.72       47.34      7.12 o
  -5  16   7        8.42        2.62      9.75 o
  -4  16   7      147.34      153.35     11.03 o
  -3  16   7      175.99      152.43      9.11 o
  -2  16   7      225.04      241.19     11.54 o
  -1  16   7      193.03      209.94     10.75 o
   0  16   7        0.04        0.52      3.48 o
   1  16   7       38.55       31.93      4.96 o
   2  16   7       15.54       12.48      4.87 o
   3  16   7      193.43      195.72     11.47 o
   4  16   7      193.64      188.15     11.61 o
   5  16   7       16.81       20.03      7.98 o
   6  16   7       38.36       31.11      7.72 o
   7  16   7        0.13        3.31      7.07 o
   8  16   7       54.72       60.53      9.48 o
   9  16   7        1.22        3.29      8.01 o
  10  16   7        8.88       -1.21      8.34 o
 -11  17   7       20.71       18.87      7.55 o
 -10  17   7       26.70       21.40      6.29 o
  -9  17   7        1.81        3.59      5.24 o
  -8  17   7        0.34       -2.52      5.16 o
  -7  17   7       12.33       13.42      5.63 o
  -6  17   7        9.52       10.27      5.63 o
  -5  17   7      117.17      137.56     11.01 o
  -4  17   7       21.19       18.41      6.86 o
  -3  17   7       68.65       64.23      6.97 o
  -2  17   7       32.99       30.02      8.41 o
  -1  17   7       24.17       38.29     10.81 o
   0  17   7       77.29       73.21      7.92 o
   1  17   7        4.63        7.08      6.54 o
   2  17   7        3.00       -0.04      4.45 o
   3  17   7       13.16        4.14      6.37 o
   4  17   7       59.38       55.77      8.19 o
   5  17   7      102.31      118.21     16.32 o
   6  17   7       32.68       39.91      8.50 o
   7  17   7       34.09       33.48      8.48 o
   8  17   7       21.92       24.63     13.22 o
   9  17   7        0.01       -2.87      7.81 o
 -10  18   7        1.90       15.10     15.10 o
  -9  18   7        0.14        6.92     13.84 o
  -8  18   7        3.78       10.69     12.58 o
  -7  18   7       88.58      112.60     18.87 o
  -6  18   7       37.49       62.90     16.36 o
  -5  18   7       11.56        3.56      8.18 o
  -4  18   7       32.49       46.97      7.80 o
  -3  18   7      127.58      110.24      9.77 o
  -2  18   7        0.29        2.42      7.08 o
  -1  18   7       40.87       52.01      7.10 o
   0  18   7       33.56       25.83      6.75 o
   1  18   7       20.03       19.27      6.77 o
   2  18   7       48.11       49.06      5.62 o
   3  18   7        0.28        7.80      6.85 o
   4  18   7        2.69        8.24      6.75 o
   5  18   7       29.32       45.08      8.38 o
   6  18   7       45.93       52.40      8.82 o
   7  18   7        1.37       -3.72      7.52 o
   8  18   7       87.58       85.00     10.69 o
  -9  19   7        4.68       -3.77     11.95 o
  -8  19   7        2.19       16.98     14.47 o
  -7  19   7        7.85        6.29     13.21 o
  -6  19   7        3.47        0.00     12.58 o
  -5  19   7       17.78       25.16     13.84 o
  -4  19   7       21.37       12.81      7.23 o
  -3  19   7       11.52       15.97      7.09 o
  -2  19   7       86.43       86.64      9.52 o
  -1  19   7        1.79       10.96      7.55 o
   0  19   7       14.37        7.15      7.25 o
   1  19   7       16.03        8.47      6.47 o
   2  19   7        4.40        4.38      6.61 o
   3  19   7        5.26        9.84      6.73 o
   4  19   7        9.82        8.94      7.38 o
   5  19   7        1.01        1.80      7.19 o
   6  19   7       12.14       12.87      8.68 o
   7  19   7       69.90       67.11     10.23 o
  -8  20   7        4.41        5.03     13.84 o
  -7  20   7       53.43       78.00     18.24 o
  -6  20   7        2.04        8.81     11.95 o
  -5  20   7        9.69       22.02     13.21 o
  -4  20   7        0.34       -0.13      5.57 o
  -3  20   7        3.62        4.47     12.27 o
  -2  20   7        4.34       10.87      7.55 o
  -1  20   7       13.38        5.72      7.41 o
   0  20   7       18.26       17.63      8.15 o
   1  20   7       73.94       82.70     14.15 o
   2  20   7       58.45       85.57     11.34 o
   3  20   7        2.03        2.08      6.93 o
   4  20   7       22.52       16.98      7.72 o
   5  20   7        3.27        7.91      7.92 o
   6  20   7        0.80       -7.46      7.46 o
  -7  21   7        1.69      -10.69     11.32 o
  -6  21   7        4.18       11.95     14.47 o
  -5  21   7       63.63       57.24     16.36 o
  -4  21   7        0.70       16.98     12.58 o
  -3  21   7        6.12        8.23      7.04 o
  -2  21   7       51.08       77.13      9.65 o
  -1  21   7        7.79       10.27      7.86 o
   0  21   7        4.14        8.05      8.42 o
   1  21   7       24.52       24.81      9.12 o
   2  21   7       97.27      111.47     12.23 o
   3  21   7        1.91        4.09      8.90 o
   4  21   7        8.31        9.08      9.31 o
   5  21   7        1.13       -1.95      9.31 o
  -4  22   7        8.31       13.21     13.84 o
  -3  22   7       29.00       17.86      7.12 o
  -2  22   7        0.30        4.20      7.80 o
  -1  22   7       25.34       21.61      9.12 o
   0  22   7        2.88       -1.99      8.42 o
   1  22   7       24.74       17.69      9.05 o
   2  22   7        2.83        2.79     13.84 o
 -17   0   8       18.93       15.10     15.73 o
 -16   0   8        7.78       25.16     15.10 o
 -15   0   8       33.59       38.46     11.95 o
 -14   0   8      187.47      198.33     19.17 o
 -13   0   8       90.49       73.33     11.46 o
 -12   0   8       21.86       56.11      9.56 o
 -11   0   8       24.22       24.14      7.70 o
 -10   0   8        2.06       10.77     16.36 o
  -9   0   8       89.52       74.25      7.12 o
  -8   0   8       17.79       12.58      8.01 o
  -7   0   8        4.54        3.56      4.28 o
  -6   0   8        4.76        1.81      7.86 o
  -5   0   8      394.28      404.45     18.24 o
  -4   0   8       53.06       60.96      7.33 o
  -3   0   8      462.33      410.22     15.30 o
  -2   0   8      477.90      538.16     36.80 o
  -1   0   8      259.14      230.60     11.64 o
   0   0   8       85.00       77.02      6.14 o
   1   0   8     1212.17     1179.78     25.53 o
   2   0   8      807.96      819.55     19.99 o
   3   0   8     1611.31     1621.13     33.27 o
   4   0   8      253.45      279.07     11.35 o
   5   0   8      359.96      288.05     12.20 o
   6   0   8     1935.18     1774.88     31.99 o
   7   0   8       41.23       46.40      6.13 o
   8   0   8        0.02       -4.57      4.57 o
   9   0   8       39.60       56.90      7.12 o
  10   0   8       20.13        3.48      6.57 o
  11   0   8      140.80      189.35     15.75 o
  12   0   8       83.93       88.13     12.88 o
  13   0   8        3.35       22.02     10.68 o
  14   0   8        5.65       16.75     14.78 o
 -17   1   8       16.01        5.35     10.68 o
 -16   1   8        5.24        1.01      9.94 o
 -15   1   8       16.48       25.62      7.90 o
 -14   1   8        1.18        5.81      5.64 o
 -13   1   8       11.76        0.84      5.62 o
 -12   1   8        1.68       -0.56      5.02 o
 -11   1   8      456.53      429.42     13.81 o
 -10   1   8       57.61       62.19      5.92 o
  -9   1   8      263.72      263.98      8.34 o
  -8   1   8      213.00      214.64      7.30 o
  -7   1   8      140.83      156.38      7.42 o
  -6   1   8      508.11      488.12     12.77 o
  -5   1   8      318.69      325.57     10.03 o
  -4   1   8      342.75      341.36     10.12 o
  -3   1   8      964.40      876.98     17.76 o
  -2   1   8      106.19      104.06      5.79 o
  -1   1   8      650.35      640.78     14.30 o
   0   1   8        0.54       -2.51      2.51 o
   1   1   8      543.45      515.18     11.53 o
   2   1   8       27.67       32.85      3.59 o
   3   1   8      999.51      974.83     16.17 o
   4   1   8      906.85      873.86     15.36 o
   5   1   8      277.37      240.97     10.60 o
   6   1   8      413.13      395.98      8.94 o
   7   1   8      185.62      190.83      7.60 o
   8   1   8      122.71      108.01      5.65 o
   9   1   8        0.07       -3.59      3.59 o
  10   1   8       11.32       14.06      4.92 o
  11   1   8       10.05       11.54      6.33 o
  12   1   8        0.07       15.24      8.90 o
  13   1   8        6.60       13.30      7.06 o
  14   1   8       79.45      112.58     11.35 o
 -16   2   8       26.48       38.37     11.56 o
 -15   2   8        3.52        6.58      6.80 o
 -14   2   8        3.03        8.42      6.03 o
 -13   2   8       27.98       28.24      6.70 o
 -12   2   8        3.49        8.80      5.34 o
 -11   2   8       78.12       62.13      6.64 o
 -10   2   8      388.89      390.65     11.70 o
  -9   2   8     1401.21     1445.18     24.83 o
  -8   2   8      366.22      370.27      9.50 o
  -7   2   8       18.11       20.97      3.29 o
  -6   2   8      150.19      145.84      7.16 o
  -5   2   8       13.01       10.06      4.21 o
  -4   2   8      252.21      230.77     10.62 o
  -3   2   8      279.82      261.39      7.92 o
  -2   2   8      892.32      937.83     23.16 o
  -1   2   8      554.37      625.02     14.05 o
   0   2   8       74.84       35.20      4.07 o
   1   2   8      159.36      171.06      5.84 o
   2   2   8      652.04      672.02     12.40 o
   3   2   8        5.36        3.43      2.90 o
   4   2   8      272.10      259.37      7.78 o
   5   2   8        3.86        6.10      3.21 o
   6   2   8      393.82      398.10      8.42 o
   7   2   8       25.13       16.70      3.52 o
   8   2   8      265.10      236.65      8.86 o
   9   2   8        2.25       -3.14      4.14 o
  10   2   8       65.44       48.63      6.22 o
  11   2   8       10.28       31.62      6.16 o
  12   2   8        0.99       14.85      6.91 o
  13   2   8       59.06       78.01      9.41 o
  14   2   8        0.01        3.68      9.90 o
 -16   3   8       17.58       22.89     10.65 o
 -15   3   8        5.36        1.51      6.91 o
 -14   3   8        2.29       -5.30      5.30 o
 -13   3   8        0.13       -6.65      6.65 o
 -12   3   8        6.76        1.87      5.35 o
 -11   3   8      544.38      552.32     14.84 o
 -10   3   8       30.62       35.28      4.96 o
  -9   3   8      279.16      254.18     12.46 o
  -8   3   8     2140.45     2126.67     29.74 o
  -7   3   8      225.44      239.06      6.94 o
  -6   3   8      191.25      192.95      7.21 o
  -5   3   8      268.17      315.57     10.59 o
  -4   3   8     1144.75     1153.67     19.56 o
  -3   3   8     1179.22     1138.20     21.11 o
  -2   3   8      103.55      122.60      6.54 o
  -1   3   8     1656.09     1706.06     28.37 o
   0   3   8      237.91      252.73      7.50 o
   1   3   8       18.76        9.30      4.48 o
   2   3   8      504.18      510.25     12.58 o
   3   3   8      786.67      822.43     14.33 o
   4   3   8       78.95       72.85      4.70 o
   5   3   8       19.07       15.41      3.31 o
   6   3   8       39.83       40.64      3.82 o
   7   3   8      496.45      481.93     10.14 o
   8   3   8       10.88       16.82      3.93 o
   9   3   8       96.91      112.66     11.27 o
  10   3   8       17.21       19.50      5.62 o
  11   3   8       42.66       53.50     10.19 o
  12   3   8        5.51       10.73      6.96 o
  13   3   8        0.42        2.96      7.95 o
  14   3   8      119.93      137.13     25.06 o
 -16   4   8        9.61       18.91     10.89 o
 -15   4   8        0.12        6.23      8.46 o
 -14   4   8        3.45       -6.04      6.04 o
 -13   4   8        3.85       -2.55      6.61 o
 -12   4   8      128.70      138.38      8.98 o
 -11   4   8       10.58       10.27      4.57 o
 -10   4   8      469.48      431.91     12.08 o
  -9   4   8       33.44       17.98      4.30 o
  -8   4   8      143.03      138.67      6.61 o
  -7   4   8       71.72       69.80      5.07 o
  -6   4   8       31.90       27.22      3.50 o
  -5   4   8       18.64       24.36      3.67 o
  -4   4   8      164.80      185.97      9.65 o
  -3   4   8      374.69      379.67      9.42 o
  -2   4   8     2594.08     2723.16     40.23 o
  -1   4   8      168.32      195.20      6.27 o
   0   4   8      913.15      965.21     15.48 o
   1   4   8     1069.05     1110.92     19.06 o
   2   4   8      226.34      243.40      8.87 o
   3   4   8      367.28      339.44     14.10 o
   4   4   8      375.17      378.97      9.41 o
   5   4   8      325.55      293.04      7.60 o
   6   4   8       90.97       89.86      4.62 o
   7   4   8        3.80       -2.81      3.51 o
   8   4   8        2.55        0.18      3.68 o
   9   4   8      253.25      248.52     10.10 o
  10   4   8       46.43       60.54      7.82 o
  11   4   8       20.29       28.26      6.01 o
  12   4   8       19.54       38.48      6.79 o
  13   4   8       39.39       31.81     10.03 o
  14   4   8      118.16      124.75     16.90 o
 -16   5   8       13.00       28.79     11.46 o
 -15   5   8        7.22        6.82      6.90 o
 -14   5   8        0.01        1.03      6.53 o
 -13   5   8       71.93       54.01     13.52 o
 -12   5   8       22.64        9.11      8.17 o
 -11   5   8      375.94      456.28     12.86 o
 -10   5   8       68.68       61.11      7.68 o
  -9   5   8        6.18        5.67      3.89 o
  -8   5   8       59.21       41.11      4.68 o
  -7   5   8       46.39       42.72      4.60 o
  -6   5   8       68.20       88.27      4.66 o
  -5   5   8     1498.39     1539.91     38.50 o
  -4   5   8      501.69      431.76     13.17 o
  -3   5   8      344.26      297.36      7.42 o
  -2   5   8      141.31      135.59      6.19 o
  -1   5   8       10.62       12.12      3.59 o
   0   5   8      389.99      396.37     13.80 o
   1   5   8        0.45        2.58      3.13 o
   2   5   8      333.73      312.18     10.69 o
   3   5   8      124.19      146.20      6.52 o
   4   5   8      105.00      102.92      5.46 o
   5   5   8      209.14      220.45      6.77 o
   6   5   8      482.12      466.55      9.23 o
   7   5   8      171.85      187.24      6.94 o
   8   5   8      216.51      241.83      9.56 o
   9   5   8        0.28       -2.85      4.54 o
  10   5   8        0.16        6.41      5.12 o
  11   5   8       71.52       73.02      7.49 o
  12   5   8       56.34       66.17     10.68 o
  13   5   8        0.08       -8.49      9.34 o
  14   5   8       48.96       46.69     14.21 o
 -16   6   8        0.09        8.64     10.20 o
 -15   6   8       73.27       95.04      9.80 o
 -14   6   8       81.96       99.25      9.50 o
 -13   6   8       19.57       13.36      7.67 o
 -12   6   8       34.49       41.56      8.38 o
 -11   6   8      214.76      249.84      9.74 o
 -10   6   8       77.07       60.48      5.67 o
  -9   6   8       40.36       33.80      4.63 o
  -8   6   8       12.25        4.81      4.17 o
  -7   6   8        5.21        1.39      3.42 o
  -6   6   8       18.55       17.17      3.55 o
  -5   6   8       18.12        7.02      3.22 o
  -4   6   8        0.29       -3.01      3.01 o
  -3   6   8       58.45       64.06      4.00 o
  -2   6   8      345.87      310.12      7.64 o
  -1   6   8      219.42      236.39      6.70 o
   0   6   8       89.92      110.73      4.88 o
   1   6   8       23.06       14.52      3.14 o
   2   6   8       41.00       43.59      4.24 o
   3   6   8       31.29       34.36      4.01 o
   4   6   8      168.83      164.55      6.56 o
   5   6   8      470.62      474.41     10.32 o
   6   6   8       52.27       54.42      4.62 o
   7   6   8       12.63       -2.34      4.32 o
   8   6   8      133.23      174.54      8.37 o
   9   6   8       27.51       34.45      7.50 o
  10   6   8       30.52       28.81      6.34 o
  11   6   8       10.98       20.30      8.11 o
  12   6   8        8.52        8.56      8.84 o
  13   6   8       49.84       59.52     17.61 o
  14   6   8       28.48       13.84     16.98 o
 -16   7   8        4.59        4.15     11.95 o
 -15   7   8        8.66       15.44      7.97 o
 -14   7   8       31.20       39.17      7.66 o
 -13   7   8       17.56        4.74     14.00 o
 -12   7   8        1.68       -5.31      6.85 o
 -11   7   8        2.34        1.43      4.92 o
 -10   7   8        6.91        7.83      4.81 o
  -9   7   8        0.26       -1.61      3.67 o
  -8   7   8        1.74       -2.19      3.41 o
  -7   7   8      196.99      182.73      7.23 o
  -6   7   8      786.28      720.95     16.49 o
  -5   7   8      320.56      306.11     12.26 o
  -4   7   8       19.19       18.97      3.02 o
  -3   7   8      256.59      238.34      6.83 o
  -2   7   8      535.17      593.26     11.05 o
  -1   7   8       49.74       57.60      3.91 o
   0   7   8       31.92       48.81      3.85 o
   1   7   8      471.70      461.28     13.08 o
   2   7   8       85.50       87.18      5.33 o
   3   7   8       21.67       20.88      3.42 o
   4   7   8        5.79        4.70      3.05 o
   5   7   8      137.47      115.36      6.30 o
   6   7   8      315.68      331.21     10.48 o
   7   7   8      257.73      231.90      9.21 o
   8   7   8      125.21      122.66      7.41 o
   9   7   8       28.60       21.68      5.96 o
  10   7   8       22.49       13.77      7.57 o
  11   7   8        7.55        4.36      7.58 o
  12   7   8       15.36       22.92      8.85 o
  13   7   8        0.01        8.67      8.58 o
 -15   8   8        5.19       22.98     10.00 o
 -14   8   8        1.11       -5.29      6.34 o
 -13   8   8       46.16       61.31      9.93 o
 -12   8   8      141.99      142.73     13.80 o
 -11   8   8       53.34       46.75      8.21 o
 -10   8   8      174.70      193.70      9.04 o
  -9   8   8       31.28       21.99      4.81 o
  -8   8   8      306.79      319.01      9.39 o
  -7   8   8        6.66        2.12      3.41 o
  -6   8   8      495.57      412.66      9.94 o
  -5   8   8      362.59      301.10     12.71 o
  -4   8   8      199.09      252.07      8.89 o
  -3   8   8        0.06       -2.45      2.45 o
  -2   8   8      425.23      391.56      8.72 o
  -1   8   8      622.95      612.14     11.41 o
   0   8   8      198.53      186.11      8.58 o
   1   8   8      691.53      676.87     12.50 o
   2   8   8        3.28        6.93      3.59 o
   3   8   8       43.93       39.46      4.39 o
   4   8   8        0.22       -2.70      2.70 o
   5   8   8        0.14       -3.70      3.70 o
   6   8   8      424.28      358.30     10.74 o
   7   8   8        2.87       15.37      5.50 o
   8   8   8        0.28       -4.09      4.84 o
   9   8   8       99.20      125.62     10.93 o
  10   8   8       10.10        7.14     10.92 o
  11   8   8       72.47       65.94     11.24 o
  12   8   8        0.85       -5.46      7.80 o
  13   8   8        0.75       -0.26      8.38 o
 -15   9   8        1.17       -2.52     13.21 o
 -14   9   8        0.16       -6.21      6.21 o
 -13   9   8        3.00       -3.17      5.98 o
 -12   9   8       12.93       23.72      7.05 o
 -11   9   8        6.36       -6.37      6.37 o
 -10   9   8        1.36       -3.49      4.36 o
  -9   9   8      120.29      125.12      9.99 o
  -8   9   8       77.54       66.10      5.40 o
  -7   9   8       70.65       54.28      6.21 o
  -6   9   8       91.27       84.95      4.43 o
  -5   9   8      124.45       92.03      4.81 o
  -4   9   8      266.71      261.13      7.84 o
  -3   9   8        0.59       -0.38      2.53 o
  -2   9   8      407.68      447.40     11.87 o
  -1   9   8        4.18        7.42      3.54 o
   0   9   8       34.42       59.30      5.54 o
   1   9   8       10.63       13.04      4.27 o
   2   9   8       30.05       23.01      4.54 o
   3   9   8        5.12        2.64      3.14 o
   4   9   8       13.26       17.40      4.78 o
   5   9   8       17.97        2.81      5.79 o
   6   9   8        8.99        0.46      4.89 o
   7   9   8      133.38      139.46      8.53 o
   8   9   8        1.12        3.05      6.54 o
   9   9   8        0.51       -3.10      6.75 o
  10   9   8       76.55       78.76     10.16 o
  11   9   8       21.76       31.95      9.29 o
  12   9   8       11.48       23.06      9.02 o
  13   9   8        0.94       -9.79      9.79 o
 -15  10   8       16.84        9.44     13.84 o
 -14  10   8        0.12        2.55      8.42 o
 -13  10   8       24.06       30.38      7.72 o
 -12  10   8        9.33        9.53      6.47 o
 -11  10   8        7.94        4.75      7.03 o
 -10  10   8       13.27       10.76      6.70 o
  -9  10   8       47.01       45.15      3.98 o
  -8  10   8        7.03       12.80      4.11 o
  -7  10   8        6.61        6.44      2.81 o
  -6  10   8      319.17      278.60      7.52 o
  -5  10   8       65.78       70.57      4.27 o
  -4  10   8       11.31        4.77      3.70 o
  -3  10   8       96.63       95.04      9.44 o
  -2  10   8        3.83        9.01      3.73 o
  -1  10   8       36.36       37.38      4.98 o
   0  10   8        0.70       -3.61      3.61 o
   1  10   8      399.08      402.30     11.80 o
   2  10   8       16.46       12.82      4.08 o
   3  10   8       34.94       44.45      5.53 o
   4  10   8       11.04        8.88      4.67 o
   5  10   8       95.19      103.14      9.04 o
   6  10   8        1.70       -1.91      4.66 o
   7  10   8      114.24      131.78     10.52 o
   8  10   8       94.83      100.74     14.85 o
   9  10   8        1.30        8.07      7.28 o
  10  10   8       23.30       27.77     10.50 o
  11  10   8        4.95       -2.26      7.66 o
  12  10   8        4.86        7.01      8.60 o
  13  10   8        0.00        4.40     13.84 o
 -14  11   8        0.45       10.06     11.95 o
 -13  11   8        0.01        2.21      6.70 o
 -12  11   8       47.21       48.82     14.15 o
 -11  11   8        2.65       -7.52      7.52 o
 -10  11   8      122.66      130.09     10.41 o
  -9  11   8       34.64       26.89      6.83 o
  -8  11   8       44.33       57.87      4.16 o
  -7  11   8      329.36      365.89      9.69 o
  -6  11   8       10.52        5.80      4.04 o
  -5  11   8      160.69      147.04      7.16 o
  -4  11   8        4.59       -3.27      3.27 o
  -3  11   8       38.48       36.50      4.43 o
  -2  11   8       25.19       13.20      5.44 o
  -1  11   8      256.07      277.14      9.54 o
   0  11   8      179.60      146.56     10.08 o
   1  11   8      269.61      267.84     11.17 o
   2  11   8        2.84        1.35      4.01 o
   3  11   8       35.39       28.21      5.17 o
   4  11   8       47.14       54.07      7.43 o
   5  11   8        9.83       -7.73     11.22 o
   6  11   8      194.49      180.98     11.61 o
   7  11   8       23.41       13.32      7.02 o
   8  11   8       26.89       38.79      8.38 o
   9  11   8      236.68      244.79     14.38 o
  10  11   8        3.00       -4.31      7.01 o
  11  11   8       20.03       12.91      8.69 o
  12  11   8        8.05        2.52     10.23 o
 -14  12   8        0.05       10.06     11.95 o
 -13  12   8        1.97        1.54      6.85 o
 -12  12   8        5.70       -1.26     11.95 o
 -11  12   8        0.19        9.27      8.01 o
 -10  12   8       19.77       25.75     22.65 o
  -9  12   8       28.55       36.47     13.52 o
  -8  12   8      103.34      118.14     10.70 o
  -7  12   8       40.71       43.22      8.15 o
  -6  12   8      129.83      116.45     10.38 o
  -5  12   8      469.02      449.29     17.81 o
  -4  12   8      745.42      743.21     13.84 o
  -3  12   8      625.19      646.10     15.93 o
  -2  12   8      131.37      117.35     10.15 o
  -1  12   8        3.02       -5.42      6.32 o
   0  12   8      142.82      143.50     12.92 o
   1  12   8      599.38      632.87     15.39 o
   2  12   8        0.43        9.36      4.38 o
   3  12   8        3.04        0.57      5.27 o
   4  12   8       35.92       33.89      7.19 o
   5  12   8      443.94      470.21     17.29 o
   6  12   8      125.58      153.89     10.88 o
   7  12   8        8.05       19.52      7.57 o
   8  12   8      297.19      272.20     24.06 o
   9  12   8       72.16       83.15     10.44 o
  10  12   8       37.89       44.46      9.40 o
  11  12   8        7.69        5.65      8.75 o
  12  12   8        0.00       -0.03      9.52 o
 -13  13   8       46.08       70.86     23.27 o
 -12  13   8       17.60        6.48      6.48 o
 -11  13   8       56.53       57.87      9.65 o
 -10  13   8       17.07       16.37      8.01 o
  -9  13   8       64.25       65.62      9.52 o
  -8  13   8        0.25       -1.41      6.17 o
  -7  13   8       13.08        3.07      6.95 o
  -6  13   8        0.01        2.95      6.60 o
  -5  13   8       37.41       28.05      7.09 o
  -4  13   8        0.14        8.30      6.63 o
  -3  13   8       85.77       95.83      6.18 o
  -2  13   8        0.93        2.11      4.02 o
  -1  13   8      229.94      213.34      9.52 o
   0  13   8        8.40       -4.13      7.05 o
   1  13   8       79.68       81.08      6.24 o
   2  13   8      238.66      248.34      9.92 o
   3  13   8        5.93        4.10      5.92 o
   4  13   8        3.76        5.27      6.11 o
   5  13   8       20.55       24.97      6.91 o
   6  13   8       50.84       40.60      7.74 o
   7  13   8      196.34      214.33     13.05 o
   8  13   8      186.57      189.03     12.83 o
   9  13   8       10.28       -1.70      7.21 o
  10  13   8        2.84        5.89      8.11 o
  11  13   8       31.98       24.90      9.25 o
 -13  14   8        1.36       10.69      9.06 o
 -12  14   8        0.00        0.31      6.19 o
 -11  14   8        1.22        1.55      7.23 o
 -10  14   8       13.62       10.23     17.30 o
  -9  14   8        1.25       -5.72      6.63 o
  -8  14   8      158.36      161.18     27.99 o
  -7  14   8        8.32       10.71      6.63 o
  -6  14   8        1.02       -5.66      6.04 o
  -5  14   8        0.27        3.90      6.28 o
  -4  14   8        8.70        3.56      6.50 o
  -3  14   8       36.25       28.67      7.70 o
  -2  14   8      811.85      807.89     18.58 o
  -1  14   8       38.23       42.38      5.29 o
   0  14   8        8.91        7.24      4.30 o
   1  14   8        4.02        6.64      4.36 o
   2  14   8        0.68       -1.42      4.32 o
   3  14   8       56.93       53.49      7.80 o
   4  14   8        0.14        2.80      6.15 o
   5  14   8       20.82        9.74      6.52 o
   6  14   8        4.11        5.05      6.98 o
   7  14   8       44.93       40.93     11.11 o
   8  14   8       25.00       24.30      8.29 o
   9  14   8        0.24       -5.11      7.01 o
  10  14   8       42.98       50.37      9.88 o
  11  14   8       12.89       26.94     11.28 o
 -12  15   8        0.73       -7.43      7.43 o
 -11  15   8       18.09       25.52      9.85 o
 -10  15   8        0.08       10.82      7.33 o
  -9  15   8        0.02       -6.86      6.86 o
  -8  15   8       76.13       74.23     18.56 o
  -7  15   8        0.68        2.86      6.63 o
  -6  15   8        0.74        5.62      6.38 o
  -5  15   8      188.71      200.84     12.85 o
  -4  15   8        6.39       -1.91      6.80 o
  -3  15   8       68.96       78.94      9.37 o
  -2  15   8      102.81      122.02     29.56 o
  -1  15   8       17.94       26.31      4.57 o
   0  15   8        5.60        1.92      4.09 o
   1  15   8       43.46       38.19      6.90 o
   2  15   8      124.02      135.28      7.87 o
   3  15   8      246.58      245.49     12.67 o
   4  15   8      132.16      138.35     10.62 o
   5  15   8       75.46       85.17     10.44 o
   6  15   8        4.74        2.99      7.15 o
   7  15   8       76.65       81.00     10.13 o
   8  15   8       44.14       20.04      8.19 o
   9  15   8       46.54       55.92     10.31 o
  10  15   8       27.76       23.90     11.12 o
 -12  16   8        1.65       15.10     15.73 o
 -11  16   8       59.71       74.37     11.95 o
 -10  16   8        7.35       23.52      5.88 o
  -9  16   8        1.19       -5.19      6.47 o
  -8  16   8       25.83       34.84      7.80 o
  -7  16   8       52.97       71.09      8.57 o
  -6  16   8       25.47       17.16      7.43 o
  -5  16   8        2.22       -2.52      6.63 o
  -4  16   8      167.53      176.90     12.69 o
  -3  16   8        2.07       13.19     12.58 o
  -2  16   8      108.69       95.36      8.51 o
  -1  16   8        0.12        2.72      5.79 o
   0  16   8        2.73       -3.49      3.82 o
   1  16   8       32.52       28.88      5.18 o
   2  16   8        3.33       -3.10      4.72 o
   3  16   8       11.18       27.82      7.38 o
   4  16   8       99.27      103.25      9.75 o
   5  16   8       37.60       25.74      7.61 o
   6  16   8       93.90      107.38     10.50 o
   7  16   8        3.61       -0.09      7.50 o
   8  16   8       60.15       64.09      9.87 o
   9  16   8       11.30        4.00      8.69 o
 -11  17   8        0.07        8.28     15.10 o
 -10  17   8        1.70        5.33      6.13 o
  -9  17   8       88.01       82.82      9.23 o
  -8  17   8        0.90       -6.47      6.47 o
  -7  17   8       58.98       48.08      7.75 o
  -6  17   8       93.17       78.90     10.38 o
  -5  17   8       34.48       46.46      8.26 o
  -4  17   8        0.44       -5.37      6.50 o
  -3  17   8        4.96        4.59      6.01 o
  -2  17   8       13.25        8.10      6.10 o
  -1  17   8        8.20        8.05      6.27 o
   0  17   8       15.25       12.49      6.56 o
   1  17   8       39.09       44.67      5.57 o
   2  17   8       13.49       13.87      6.88 o
   3  17   8        0.00       -5.95      6.52 o
   4  17   8        3.44       -1.91      6.88 o
   5  17   8       17.73       22.09      9.51 o
   6  17   8        1.01       -6.64      6.64 o
   7  17   8      103.83      109.60     15.09 o
   8  17   8       48.45       41.85      9.51 o
 -10  18   8       30.12        2.52     14.47 o
  -9  18   8        1.14       26.42     14.47 o
  -8  18   8       34.30       30.95      6.24 o
  -7  18   8       12.93       -4.06      5.57 o
  -6  18   8        4.28        2.94      7.23 o
  -5  18   8       10.60        9.80      7.86 o
  -4  18   8        3.65        7.66      7.21 o
  -3  18   8        9.43       10.31      7.41 o
  -2  18   8        8.71       20.17      7.52 o
  -1  18   8       14.68        2.59      7.84 o
   0  18   8       11.62        0.62      5.96 o
   1  18   8       90.87       86.14      9.02 o
   2  18   8       73.87       87.47     11.13 o
   3  18   8       33.23       28.30      7.61 o
   4  18   8        8.53       11.50      9.83 o
   5  18   8       19.14        8.07      7.97 o
   6  18   8       11.03        9.65     12.25 o
   7  18   8       89.22      101.31     17.50 o
  -9  19   8       16.70       22.65     16.98 o
  -8  19   8       26.11       30.19     15.73 o
  -7  19   8        5.68       -0.63     12.58 o
  -6  19   8       13.37       10.65      5.73 o
  -5  19   8       34.24       37.18     14.15 o
  -4  19   8       19.41       33.56      7.90 o
  -3  19   8       15.09        7.26      7.25 o
  -2  19   8       54.41       71.70      9.66 o
  -1  19   8       70.72       62.75     11.95 o
   0  19   8       40.51       23.47      9.11 o
   1  19   8       70.60       67.06      8.77 o
   2  19   8        9.52       25.46      7.48 o
   3  19   8       24.97       23.48      7.99 o
   4  19   8        0.15       15.11      7.94 o
   5  19   8       31.82       19.15      9.56 o
   6  19   8       13.46       21.58      8.83 o
  -7  20   8       23.47       49.69     16.36 o
  -6  20   8        1.50        4.40     13.84 o
  -5  20   8        4.78        4.53      5.68 o
  -4  20   8       14.34       11.17      7.21 o
  -3  20   8       49.03       45.47      8.73 o
  -2  20   8       37.56       44.18      9.06 o
  -1  20   8        9.39       11.98      8.42 o
   0  20   8        0.06       -1.26      8.01 o
   1  20   8       27.47       11.12      9.11 o
   2  20   8       58.96       61.05     10.89 o
   3  20   8        0.05        2.38      7.27 o
   4  20   8        3.28       -3.72      7.71 o
   5  20   8       13.49       10.42      8.51 o
  -5  21   8        0.00       -3.77     13.21 o
  -4  21   8        7.31       11.58      6.95 o
  -3  21   8        4.73        6.11      7.55 o
  -2  21   8       52.76       43.05      9.52 o
  -1  21   8       76.66       69.99     10.43 o
   0  21   8       51.80       70.56     10.84 o
   1  21   8        0.02       -8.22      8.22 o
   2  21   8       15.74       13.75      9.31 o
   3  21   8        9.79        2.96     11.01 o
 -16   1   9       20.31        9.32     12.08 o
 -15   1   9        1.58        5.45     10.68 o
 -14   1   9       26.93       35.33     21.70 o
 -13   1   9       12.53        7.95      6.30 o
 -12   1   9       12.82       -3.35      5.48 o
 -11   1   9       16.67       10.02      5.43 o
 -10   1   9        6.30       -2.83      4.90 o
  -9   1   9       47.59       50.72      5.37 o
  -8   1   9      354.90      338.90      9.23 o
  -7   1   9      318.90      286.69      8.34 o
  -6   1   9       56.35       41.72      5.25 o
  -5   1   9        0.15       -2.63      3.81 o
  -4   1   9        3.12        4.32      4.14 o
  -3   1   9      805.73      880.71     18.61 o
  -2   1   9      747.23      785.72     17.29 o
  -1   1   9      879.97      891.66     18.69 o
   0   1   9        7.73       -0.69      2.97 o
   1   1   9        2.47        2.44      2.96 o
   2   1   9        7.74        3.48      3.18 o
   3   1   9      107.69      110.98      5.51 o
   4   1   9      123.81      135.17      6.19 o
   5   1   9      492.02      518.88     12.06 o
   6   1   9      101.51      107.31      5.47 o
   7   1   9       86.14       88.73      6.20 o
   8   1   9        9.18        5.59      4.36 o
   9   1   9       65.90       64.21      6.15 o
  10   1   9       51.48       76.27      7.63 o
  11   1   9       16.54        5.29      6.47 o
  12   1   9        0.25       -2.02      6.81 o
  13   1   9        2.88        8.00      7.99 o
 -16   2   9        0.53       -1.43      7.33 o
 -15   2   9       23.80       26.64      7.63 o
 -14   2   9       17.30       33.84      9.06 o
 -13   2   9       12.49       17.42     10.04 o
 -12   2   9       11.28       11.67      5.96 o
 -11   2   9        0.54        1.68      5.10 o
 -10   2   9      248.57      280.54     11.49 o
  -9   2   9       64.51       72.55      5.81 o
  -8   2   9       94.00       92.62      6.11 o
  -7   2   9      318.54      316.42      8.70 o
  -6   2   9        0.37       -2.86      5.45 o
  -5   2   9     1432.89     1366.53     25.77 o
  -4   2   9      257.78      227.71      9.13 o
  -3   2   9      100.08       93.91      6.21 o
  -2   2   9      250.96      240.95      9.03 o
  -1   2   9       11.54        4.72      2.47 o
   0   2   9        1.88        2.90      2.82 o
   1   2   9      323.11      322.87     11.98 o
   2   2   9        0.41       -1.87      3.11 o
   3   2   9       39.46       41.77      4.26 o
   4   2   9        3.03        6.00      3.62 o
   5   2   9       52.04       45.23      4.79 o
   6   2   9      121.85      113.49      5.94 o
   7   2   9       18.57       20.57      4.89 o
   8   2   9      178.04      171.88      7.93 o
   9   2   9        0.73       -4.64      4.64 o
  10   2   9       48.62       55.45      7.33 o
  11   2   9       29.37       26.40      7.54 o
  12   2   9       62.15       63.67      9.16 o
  13   2   9        8.05       10.16      7.58 o
 -16   3   9        0.29       -2.88      7.39 o
 -15   3   9       27.33       24.71      8.02 o
 -14   3   9        3.70       -2.04      9.21 o
 -13   3   9       22.70       10.54      7.59 o
 -12   3   9      157.73      143.47      9.33 o
 -11   3   9       26.03       20.32      5.95 o
 -10   3   9       36.11       36.02      5.31 o
  -9   3   9      149.64      115.27      6.74 o
  -8   3   9      103.35       87.82      6.18 o
  -7   3   9      107.98      115.08      6.80 o
  -6   3   9      206.41      216.17      8.93 o
  -5   3   9      147.65      161.22      6.89 o
  -4   3   9       43.95       34.58      4.46 o
  -3   3   9      123.89      119.90      6.56 o
  -2   3   9       30.94       30.24      4.17 o
  -1   3   9      256.99      259.10      8.70 o
   0   3   9      357.36      314.61     12.19 o
   1   3   9       34.51       31.80      4.38 o
   2   3   9     2256.36     2158.68     30.03 o
   3   3   9       22.71       17.65      3.82 o
   4   3   9      298.62      299.06      8.96 o
   5   3   9       34.53       29.55      4.28 o
   6   3   9       10.26        3.29      3.76 o
   7   3   9      100.88       98.95      5.93 o
   8   3   9       40.62       39.98      5.31 o
   9   3   9        8.61        4.83      5.05 o
  10   3   9        3.00       -0.01      5.15 o
  11   3   9       29.49       49.61      7.31 o
  12   3   9        2.68        7.43      7.99 o
  13   3   9       10.45       13.92      7.85 o
 -16   4   9       10.05       -6.15      8.63 o
 -15   4   9        3.24       -4.85      6.70 o
 -14   4   9       40.77       63.90     23.59 o
 -13   4   9      154.07      178.67     15.99 o
 -12   4   9        8.70       12.49      7.46 o
 -11   4   9       14.37        9.80      5.63 o
 -10   4   9       26.69       10.37      4.66 o
  -9   4   9        6.86        1.56      4.06 o
  -8   4   9      253.77      237.71      8.93 o
  -7   4   9        0.10        0.77      3.65 o
  -6   4   9       72.27       75.09      5.93 o
  -5   4   9        1.20        7.91      3.66 o
  -4   4   9       55.57       51.57      4.50 o
  -3   4   9       98.45       97.98      5.52 o
  -2   4   9       26.11       22.50      3.52 o
  -1   4   9       36.73       34.56      4.16 o
   0   4   9     1244.10     1227.63     20.96 o
   1   4   9        1.27       -3.35      3.35 o
   2   4   9      489.07      490.75     12.20 o
   3   4   9       34.21       34.03      4.31 o
   4   4   9      980.17      954.13     17.02 o
   5   4   9      720.64      770.88     14.29 o
   6   4   9      178.06      171.30      6.82 o
   7   4   9       41.79       33.02      4.70 o
   8   4   9        5.34       12.50      5.29 o
   9   4   9        7.15       13.38      5.14 o
  10   4   9        1.02       -4.96      4.96 o
  11   4   9       64.26       64.54      7.34 o
  12   4   9       48.22       84.15     10.90 o
  13   4   9        0.11       -0.32     11.34 o
 -16   5   9        0.58       -4.15      7.43 o
 -15   5   9       86.78       89.74      9.77 o
 -14   5   9        8.04        6.56      9.11 o
 -13   5   9      171.55      153.00     15.04 o
 -12   5   9      151.80      148.01     25.79 o
 -11   5   9       10.40       -1.25      4.72 o
 -10   5   9      125.38      128.05      7.41 o
  -9   5   9        5.61        0.66      3.88 o
  -8   5   9       92.93       87.02      6.77 o
  -7   5   9        2.54        0.75      3.59 o
  -6   5   9      309.77      322.41     12.91 o
  -5   5   9     1526.81     1593.02     28.90 o
  -4   5   9     1513.89     1555.07     25.15 o
  -3   5   9        7.02        7.23      3.00 o
  -2   5   9       11.46       25.61      3.62 o
  -1   5   9       38.76       46.14      5.30 o
   0   5   9        0.07       -1.71      3.31 o
   1   5   9       35.69       43.46      4.67 o
   2   5   9      828.44      817.75     14.91 o
   3   5   9       21.68        7.68      3.06 o
   4   5   9       33.67       28.37      4.33 o
   5   5   9      134.53      122.44      6.53 o
   6   5   9       14.16       14.11      3.87 o
   7   5   9       90.01       66.58      5.78 o
   8   5   9       56.85       53.03      6.25 o
   9   5   9       39.21       33.45      7.37 o
  10   5   9       32.24       38.74      6.43 o
  11   5   9      100.32      129.95     10.08 o
  12   5   9        5.89       -9.34      9.34 o
  13   5   9        2.30       -7.40     11.09 o
 -16   6   9        1.47       18.24     15.10 o
 -15   6   9        0.08        9.09      7.25 o
 -14   6   9       48.29       51.08     10.16 o
 -13   6   9       63.62       57.81     11.73 o
 -12   6   9       32.13       58.67     11.28 o
 -11   6   9       55.95       83.88     11.02 o
 -10   6   9       12.06        4.90      4.69 o
  -9   6   9        3.45       -0.09      4.11 o
  -8   6   9       41.14       30.31      5.84 o
  -7   6   9      333.85      313.35     14.60 o
  -6   6   9       14.92       45.52      6.39 o
  -5   6   9       11.52       12.25      5.30 o
  -4   6   9      406.50      452.52     10.79 o
  -3   6   9       99.91      104.31      4.96 o
  -2   6   9        5.37        6.79      3.15 o
  -1   6   9      130.43      114.27      6.53 o
   0   6   9      348.02      349.87      9.02 o
   1   6   9       10.42       14.72      4.01 o
   2   6   9      527.54      544.97     11.66 o
   3   6   9       21.20       19.28      4.00 o
   4   6   9      290.05      313.36     13.47 o
   5   6   9      467.93      455.57     12.54 o
   6   6   9      214.86      203.02      7.88 o
   7   6   9       21.08       29.85      5.45 o
   8   6   9       44.72       50.32      5.98 o
   9   6   9       62.49       70.86      7.71 o
  10   6   9        0.96        1.00      6.22 o
  11   6   9        6.78       19.76      8.67 o
  12   6   9       15.65        9.42      8.58 o
  13   6   9       17.09        6.74     12.43 o
 -15   7   9        0.32       -2.53      7.01 o
 -14   7   9        8.81       14.90      8.70 o
 -13   7   9        2.01        7.83      9.49 o
 -12   7   9       11.41       10.02      9.37 o
 -11   7   9       98.36      123.65     12.98 o
 -10   7   9        0.51       -1.93      4.70 o
  -9   7   9      223.12      221.07      9.75 o
  -8   7   9       11.13        9.50      4.21 o
  -7   7   9       52.75       57.98      5.20 o
  -6   7   9      151.50      130.52      8.44 o
  -5   7   9       24.57       20.03      4.59 o
  -4   7   9      174.01      171.55      7.78 o
  -3   7   9        0.40       -3.55      3.55 o
  -2   7   9        0.62       -2.64      3.19 o
  -1   7   9       55.06       45.95      4.49 o
   0   7   9      182.62      185.84      7.39 o
   1   7   9        4.47        2.51      3.55 o
   2   7   9      125.46      140.14      6.15 o
   3   7   9      188.85      185.26      7.08 o
   4   7   9      341.32      353.39      9.95 o
   5   7   9       22.08       15.30      4.77 o
   6   7   9       18.80       22.58      5.22 o
   7   7   9       24.28       36.09      6.44 o
   8   7   9       23.38       29.35      6.52 o
   9   7   9       63.53       76.19      8.00 o
  10   7   9       27.72       24.26      9.42 o
  11   7   9       15.34       18.12      8.56 o
  12   7   9        9.64        7.19      8.53 o
  13   7   9       14.31       28.31     16.36 o
 -15   8   9       25.32       17.17      7.68 o
 -14   8   9       21.61       30.88      8.00 o
 -13   8   9      213.23      227.98     14.10 o
 -12   8   9       13.52       17.20      8.01 o
 -11   8   9        0.65        6.40      6.98 o
 -10   8   9       90.28      119.15     10.12 o
  -9   8   9       10.40        3.92      4.60 o
  -8   8   9       69.32       39.91      7.17 o
  -7   8   9       75.56       59.00      6.66 o
  -6   8   9       13.63       26.12      3.67 o
  -5   8   9       14.95       10.12      3.93 o
  -4   8   9       57.49       65.89      5.48 o
  -3   8   9      331.65      289.97     10.09 o
  -2   8   9       41.69       31.02      4.86 o
  -1   8   9        6.31       12.66      4.46 o
   0   8   9      175.13      158.23      7.99 o
   1   8   9      716.37      728.54     17.18 o
   2   8   9      419.74      500.17     13.82 o
   3   8   9       29.55       24.11      4.60 o
   4   8   9       42.11       38.43      7.02 o
   5   8   9      155.84      153.44     10.52 o
   6   8   9      660.76      620.16     16.67 o
   7   8   9       13.90        5.62      5.66 o
   8   8   9       66.09       55.03      6.98 o
   9   8   9      203.79      179.19     12.67 o
  10   8   9       39.72       40.40      9.16 o
  11   8   9        1.15       -3.14      7.58 o
  12   8   9       58.55       73.41     11.25 o
 -15   9   9       30.93       29.55     24.22 o
 -14   9   9       41.82       51.05     10.26 o
 -13   9   9        1.02       -1.29      7.45 o
 -12   9   9       82.38       78.62      9.96 o
 -11   9   9      123.18      136.31     11.07 o
 -10   9   9       70.75       65.85      8.90 o
  -9   9   9       12.51       17.66      5.11 o
  -8   9   9       25.27       23.57      5.03 o
  -7   9   9       65.55       64.68      4.81 o
  -6   9   9      128.34      113.60      5.65 o
  -5   9   9       53.50       33.76      4.87 o
  -4   9   9      578.19      549.32     13.99 o
  -3   9   9       11.75       20.88      4.53 o
  -2   9   9      992.03      951.29     19.77 o
  -1   9   9      606.58      620.46     15.19 o
   0   9   9      415.02      408.52     12.12 o
   1   9   9      686.77      655.70     15.91 o
   2   9   9        6.88        8.82      4.43 o
   3   9   9       18.44       15.04      4.66 o
   4   9   9      208.76      218.14     11.74 o
   5   9   9       21.09       30.14      7.34 o
   6   9   9      194.37      194.28      9.69 o
   7   9   9       91.10       62.61     10.75 o
   8   9   9       98.29      120.84     10.99 o
   9   9   9        0.47        3.50      7.50 o
  10   9   9       13.94       13.43     10.43 o
  11   9   9        1.07       -7.94      7.94 o
  12   9   9       16.15       17.99     13.52 o
 -14  10   9       17.64       21.70      9.34 o
 -13  10   9       92.59       84.29     16.36 o
 -12  10   9        7.60       12.24      7.44 o
 -11  10   9       42.73       42.91      8.29 o
 -10  10   9      126.72      125.39     10.52 o
  -9  10   9       84.17       75.82      6.21 o
  -8  10   9        0.41        0.65      4.02 o
  -7  10   9       12.04       12.07      3.34 o
  -6  10   9        0.43       -2.91      2.91 o
  -5  10   9        0.08       -2.93      2.93 o
  -4  10   9      504.99      568.23     14.25 o
  -3  10   9     1296.55     1167.19     22.61 o
  -2  10   9        0.15       -3.02      4.12 o
  -1  10   9      375.06      386.99     11.91 o
   0  10   9       49.44       55.80      5.69 o
   1  10   9       27.99       22.72      5.55 o
   2  10   9       50.58       64.87      7.10 o
   3  10   9       29.12       22.76      6.37 o
   4  10   9       82.48       57.90      7.83 o
   5  10   9       11.16        8.32     12.49 o
   6  10   9       13.85        0.71      9.36 o
   7  10   9       15.80       24.07      7.85 o
   8  10   9        1.99       -7.12      7.12 o
   9  10   9       18.81       11.23      8.17 o
  10  10   9      120.02      126.41     20.01 o
  11  10   9        0.25       -0.42      9.00 o
  12  10   9       62.59       78.82     14.01 o
 -14  11   9        6.30        3.58      9.56 o
 -13  11   9      106.46      127.70     18.87 o
 -12  11   9       21.96       33.30     10.00 o
 -11  11   9       23.91       27.81      9.37 o
 -10  11   9       78.57       80.85      8.52 o
  -9  11   9      165.91      175.11      7.99 o
  -8  11   9       11.88        9.32      3.12 o
  -7  11   9       11.90       12.92      3.81 o
  -6  11   9       19.42       23.60      3.43 o
  -5  11   9      129.60      137.81      5.74 o
  -4  11   9      308.68      289.17     12.66 o
  -3  11   9        0.88        9.49      4.20 o
  -2  11   9      532.60      502.02     13.25 o
  -1  11   9      164.79      135.98      8.33 o
   0  11   9       77.69       81.96      7.22 o
   1  11   9       68.47       63.21     10.90 o
   2  11   9      238.51      240.82     10.22 o
   3  11   9      294.86      283.09     16.16 o
   4  11   9      126.02      121.20      9.77 o
   5  11   9      158.09      154.21     10.88 o
   6  11   9       29.69       38.36      7.97 o
   7  11   9        6.11       20.57      7.66 o
   8  11   9       62.47       55.40     18.84 o
   9  11   9       58.03       49.31      9.59 o
  10  11   9       14.41       10.65      8.47 o
  11  11   9        0.03       -3.02     11.39 o
 -14  12   9       22.54       40.89     15.10 o
 -13  12   9       10.28        4.58      7.38 o
 -12  12   9      127.85      150.22     13.75 o
 -11  12   9        0.28       -1.62     12.27 o
 -10  12   9      158.35      183.93     13.90 o
  -9  12   9        0.01        5.39      8.01 o
  -8  12   9       57.77       73.56      9.82 o
  -7  12   9      115.56      150.07     11.94 o
  -6  12   9      222.93      182.85      7.15 o
  -5  12   9        2.72       -1.03      3.81 o
  -4  12   9      266.81      238.97      9.74 o
  -3  12   9      260.21      267.78     14.72 o
  -2  12   9       32.69       27.56      5.22 o
  -1  12   9       83.01       64.82      6.69 o
   0  12   9       33.43       40.96      6.17 o
   1  12   9       37.52       48.40      6.37 o
   2  12   9        3.83       -6.05      6.73 o
   3  12   9        5.97       -7.84      7.84 o
   4  12   9       16.53       11.92      6.85 o
   5  12   9       14.54        5.93      6.91 o
   6  12   9       10.38       10.96      7.10 o
   7  12   9       66.90       43.25      8.77 o
   8  12   9        0.58        3.44      7.43 o
   9  12   9       81.04       96.75     10.96 o
  10  12   9        8.28        7.88      8.38 o
  11  12   9       15.13        6.25     10.06 o
 -13  13   9       11.20       14.92      7.74 o
 -12  13   9       11.48       -5.16      8.31 o
 -11  13   9       41.72       47.02      9.82 o
 -10  13   9       12.33        2.52     15.10 o
  -9  13   9       25.20       35.59      9.06 o
  -8  13   9       14.26       25.28      8.01 o
  -7  13   9        0.03        9.96      7.68 o
  -6  13   9       21.04        9.44      7.25 o
  -5  13   9       42.71       26.14      7.86 o
  -4  13   9        0.01        0.54      3.09 o
  -3  13   9      121.51      114.88      6.79 o
  -2  13   9       15.77       19.59      4.71 o
  -1  13   9        0.50       -4.30      4.30 o
   0  13   9       14.15        8.73      5.10 o
   1  13   9       12.67        8.59      5.84 o
   2  13   9       70.81       88.07      9.08 o
   3  13   9       18.09       21.51      7.21 o
   4  13   9       24.28       18.22      7.34 o
   5  13   9       13.98       23.35      7.48 o
   6  13   9       58.82       75.57     10.40 o
   7  13   9       61.11       52.84      9.29 o
   8  13   9       48.02       71.54     17.60 o
   9  13   9        0.01        7.78      8.29 o
  10  13   9       51.97       49.31     10.58 o
 -12  14   9        0.01       -6.48      6.48 o
 -11  14   9        4.80        3.93     11.01 o
 -10  14   9        8.21        1.54      7.86 o
  -9  14   9       20.41       34.28      8.84 o
  -8  14   9       83.54      121.95     14.47 o
  -7  14   9       80.31       81.08     19.81 o
  -6  14   9        1.83       -7.09      7.09 o
  -5  14   9       64.92       60.33     18.87 o
  -4  14   9        2.31       -7.43     12.90 o
  -3  14   9        4.23       -3.31      3.31 o
  -2  14   9      115.00      148.98      8.09 o
  -1  14   9       20.57       20.00      5.17 o
   0  14   9      197.15      203.73      8.99 o
   1  14   9       13.37       10.10      5.07 o
   2  14   9       56.56       66.34      8.53 o
   3  14   9       36.31       26.42      7.26 o
   4  14   9        9.13       -1.00      6.30 o
   5  14   9       26.79       22.21      9.89 o
   6  14   9        0.00       -6.46      6.46 o
   7  14   9        5.69       -3.67      7.21 o
   8  14   9        2.14        5.88     12.21 o
   9  14   9       41.19       57.44     10.36 o
  10  14   9        0.40       -6.97     15.10 o
 -12  15   9        0.11       -2.10      6.54 o
 -11  15   9        0.00       -7.86      7.86 o
 -10  15   9        0.10       -4.05      7.86 o
  -9  15   9       61.45       67.18     10.00 o
  -8  15   9       13.19       16.17      8.01 o
  -7  15   9        2.65        3.48      7.21 o
  -6  15   9        2.12        2.87      6.95 o
  -5  15   9        8.77       21.10      7.70 o
  -4  15   9        7.84       -1.72      8.49 o
  -3  15   9       80.22       68.20      9.76 o
  -2  15   9      174.66      170.90      7.91 o
  -1  15   9        3.37        0.06      6.16 o
   0  15   9       58.05       62.27      6.09 o
   1  15   9      100.32       99.31      7.39 o
   2  15   9       45.03       41.92      8.04 o
   3  15   9        8.08       13.00      7.66 o
   4  15   9       56.26       63.72      8.70 o
   5  15   9        0.06       -6.46      6.46 o
   6  15   9       33.54       30.50      8.40 o
   7  15   9       22.31       35.78      8.58 o
   8  15   9       61.78       62.10     10.14 o
   9  15   9        4.60        4.13      8.46 o
 -11  16   9       12.01       18.79      6.73 o
 -10  16   9        8.70        9.12     18.87 o
  -9  16   9        3.29       15.73      8.37 o
  -8  16   9      121.77      133.79     11.51 o
  -7  16   9       19.67       20.00      8.37 o
  -6  16   9        6.40       16.67      7.68 o
  -5  16   9        6.36       -5.15      6.80 o
  -4  16   9       13.85        9.71      7.55 o
  -3  16   9       23.79       23.58      8.46 o
  -2  16   9        0.28       -5.88      5.88 o
  -1  16   9        2.04        0.28      3.58 o
   0  16   9       71.68       66.47      6.04 o
   1  16   9       11.08       10.16      4.93 o
   2  16   9       97.10       97.27      9.88 o
   3  16   9       14.07       19.11      7.48 o
   4  16   9       39.13       34.38      8.04 o
   5  16   9        0.09        4.22      6.93 o
   6  16   9        0.06        8.54      7.74 o
   7  16   9        0.94       11.29      8.33 o
   8  16   9       37.73       29.90     12.08 o
 -10  17   9        1.95        4.92      7.90 o
  -9  17   9       48.48       45.88      9.05 o
  -8  17   9       47.79       41.18      8.66 o
  -7  17   9       24.03       36.24      8.48 o
  -6  17   9       64.87       61.70      9.52 o
  -5  17   9       17.73       12.15      7.70 o
  -4  17   9       55.02       72.82     10.11 o
  -3  17   9      158.30      148.89     10.36 o
  -2  17   9       29.58       30.01      7.10 o
  -1  17   9        0.59        8.85      6.41 o
   0  17   9        7.27       -4.29      5.96 o
   1  17   9        1.69       -4.41      4.41 o
   2  17   9        0.04        2.23      6.73 o
   3  17   9        0.28        2.40      6.77 o
   4  17   9        0.06        5.43      7.95 o
   5  17   9       45.27       44.23      9.40 o
   6  17   9       24.01       35.85     18.38 o
   7  17   9       17.55       25.72     10.99 o
  -9  18   9        0.02        5.42      7.12 o
  -8  18   9        2.09       14.16      7.04 o
  -7  18   9       70.62       81.47      9.23 o
  -6  18   9       41.60       38.11      8.57 o
  -5  18   9       77.33       92.46     11.32 o
  -4  18   9        7.72        6.81     11.95 o
  -3  18   9        3.42       -7.25      7.25 o
  -2  18   9       23.90       32.93      8.76 o
  -1  18   9        0.03        7.82      6.77 o
   0  18   9        0.49        6.19      6.61 o
   1  18   9        1.39       -1.06      6.41 o
   2  18   9        4.14       12.77      7.25 o
   3  18   9       53.23       88.61     10.16 o
   4  18   9        2.48        2.60      7.71 o
   5  18   9       39.81       31.17      9.17 o
   6  18   9       60.58      104.84     15.67 o
  -8  19   9       49.71       65.42     18.24 o
  -7  19   9        0.33       -5.99      5.99 o
  -6  19   9       25.17       25.36      7.43 o
  -5  19   9        2.65        5.32      7.86 o
  -4  19   9       90.21      124.71     11.62 o
  -3  19   9       41.42       32.10      8.92 o
  -2  19   9       29.91       37.93      9.05 o
  -1  19   9        0.58       -3.25      7.70 o
   0  19   9        2.80       22.65     13.21 o
   1  19   9        1.10       -6.73      6.73 o
   2  19   9        4.79        7.99      7.38 o
   3  19   9        0.62       -7.21      7.21 o
   4  19   9       92.27       87.80     10.75 o
   5  19   9       18.60       31.95     15.01 o
  -6  20   9       26.82       40.26     15.73 o
  -5  20   9       32.43       29.04     11.32 o
  -4  20   9       11.59        9.95     11.01 o
  -3  20   9       46.91       73.69     12.90 o
  -2  20   9       65.06       60.32     10.28 o
  -1  20   9       16.92       22.02     13.21 o
   0  20   9        9.84       -0.25      8.86 o
   1  20   9        0.34        5.48      9.11 o
   2  20   9       13.90       17.93     10.23 o
   3  20   9        8.89       16.17      8.45 o
  -3  21   9        2.55        9.63     10.69 o
  -2  21   9       10.57       16.91      8.86 o
  -1  21   9        5.53       19.50     13.84 o
   0  21   9        3.99       -3.56      9.05 o
 -16   0  10        0.08        2.09     11.09 o
 -15   0  10       20.44       13.21     15.10 o
 -14   0  10        5.69       -7.55     14.47 o
 -13   0  10        6.11        6.92     12.58 o
 -12   0  10       75.35      116.47     13.32 o
 -11   0  10       36.64       32.78      9.79 o
 -10   0  10      187.60      170.52     24.22 o
  -9   0  10       18.52       19.64      7.97 o
  -8   0  10       21.17       10.83      7.09 o
  -7   0  10      422.26      422.73     18.42 o
  -6   0  10       65.26       54.56     13.84 o
  -5   0  10      231.87      162.60     24.53 o
  -4   0  10     5811.94     5375.26    116.53 o
  -3   0  10      981.88     1004.24     53.15 o
  -2   0  10        0.02       13.08      6.63 o
  -1   0  10      831.52      795.50     55.36 o
   0   0  10      299.26      285.95     11.95 o
   1   0  10      138.73      159.64     11.00 o
   2   0  10       93.44       96.85      7.97 o
   3   0  10      562.96      518.50     21.39 o
   4   0  10      414.82      372.40     14.65 o
   5   0  10      270.40      231.82     15.57 o
   6   0  10      194.83      163.87     11.26 o
   7   0  10       31.72       20.28      6.88 o
   8   0  10       19.95       34.56      8.07 o
   9   0  10       87.61       98.92     10.21 o
  10   0  10        3.30        0.00      8.90 o
  11   0  10       61.06       67.62     14.78 o
  12   0  10        3.68       -0.35     17.30 o
  13   0  10        0.41       21.24     12.23 o
 -16   1  10        0.93       -6.58      6.58 o
 -15   1  10        2.14       -3.95     22.33 o
 -14   1  10        1.26       -1.10      9.56 o
 -13   1  10        9.97       -0.83      7.25 o
 -12   1  10       91.56       90.38      9.66 o
 -11   1  10      157.77      163.63      9.90 o
 -10   1  10        0.19       -4.72      4.72 o
  -9   1  10      530.20      560.43     16.98 o
  -8   1  10      175.33      168.60      7.81 o
  -7   1  10       41.11       49.80      9.65 o
  -6   1  10       26.67       14.24      4.75 o
  -5   1  10      398.76      360.66     11.90 o
  -4   1  10       27.53       36.15      5.70 o
  -3   1  10       87.63       72.33      6.52 o
  -2   1  10      813.56      753.84     17.59 o
  -1   1  10       35.83       40.32      4.81 o
   0   1  10       10.23        8.47      3.60 o
   1   1  10      138.66      138.69      6.16 o
   2   1  10      217.63      210.10      7.55 o
   3   1  10        1.23       -3.42      3.42 o
   4   1  10      341.51      333.59      9.99 o
   5   1  10     1842.99     1699.64     37.86 o
   6   1  10      308.02      330.95     10.43 o
   7   1  10        0.05       -1.72      4.15 o
   8   1  10      160.82      145.71      7.93 o
   9   1  10        5.11       -3.24      5.09 o
  10   1  10        0.78       -5.82      5.82 o
  11   1  10      176.25      225.54     12.59 o
  12   1  10        4.13        5.69      7.47 o
  13   1  10        2.72       -1.05      7.62 o
 -16   2  10       11.58       14.24      8.07 o
 -15   2  10        1.13       -6.22     19.19 o
 -14   2  10        0.00      -10.38     10.38 o
 -13   2  10        0.65        9.41      7.92 o
 -12   2  10       29.62       33.91      7.12 o
 -11   2  10      126.84      119.82     10.44 o
 -10   2  10       94.34       92.72      7.97 o
  -9   2  10      256.38      269.90      9.90 o
  -8   2  10        0.57       -3.61      3.85 o
  -7   2  10        6.24        2.20      4.35 o
  -6   2  10      125.68      120.10      7.39 o
  -5   2  10      642.78      591.60     15.21 o
  -4   2  10       60.01       61.69      5.95 o
  -3   2  10      133.35      122.79      7.22 o
  -2   2  10       38.24       30.41      5.34 o
  -1   2  10     1195.03     1164.18     23.50 o
   0   2  10      171.01      152.76      6.98 o
   1   2  10       53.17       43.31      4.47 o
   2   2  10       89.73       72.05      5.03 o
   3   2  10       95.50       85.82      5.56 o
   4   2  10       90.29       78.66      6.35 o
   5   2  10        0.01        4.63      5.09 o
   6   2  10        1.32        0.30      4.33 o
   7   2  10        1.93        5.97      4.60 o
   8   2  10       15.46        6.37      4.67 o
   9   2  10       14.43        5.40      5.39 o
  10   2  10        8.89        1.25      5.48 o
  11   2  10        8.72       11.57      7.18 o
  12   2  10        0.02        2.64      7.33 o
  13   2  10        0.29      -13.21     13.21 o
 -16   3  10        0.88        0.59     11.28 o
 -15   3  10       18.70       18.13      9.30 o
 -14   3  10        7.94        8.40     10.00 o
 -13   3  10        3.03       14.51     10.28 o
 -12   3  10        0.04        3.29      7.19 o
 -11   3  10        0.02        3.84      6.72 o
 -10   3  10       14.48       29.25      6.37 o
  -9   3  10        0.87        1.83      4.20 o
  -8   3  10        9.54       10.28      4.27 o
  -7   3  10       64.92       74.76      7.54 o
  -6   3  10        0.54        7.55      5.54 o
  -5   3  10        5.70        8.07      4.38 o
  -4   3  10       41.14       36.42      5.30 o
  -3   3  10        0.14       -4.10      4.10 o
  -2   3  10      461.47      466.43     11.75 o
  -1   3  10      447.76      426.91     11.18 o
   0   3  10      270.22      265.81     11.54 o
   1   3  10       59.34       49.09      6.00 o
   2   3  10       78.76       97.64      5.76 o
   3   3  10      224.04      231.93      8.19 o
   4   3  10      347.90      324.45     10.91 o
   5   3  10       15.10       11.79      4.77 o
   6   3  10       18.68       35.24      5.07 o
   7   3  10       13.50       18.67      4.84 o
   8   3  10        0.72       -2.59      4.79 o
   9   3  10        8.42       10.68      5.72 o
  10   3  10       11.19        9.44      5.68 o
  11   3  10       19.90       23.85      7.66 o
  12   3  10        1.85        1.82      8.50 o
  13   3  10        6.24       14.47     16.36 o
 -15   4  10        1.02        6.59      8.66 o
 -14   4  10        3.17       12.61     13.52 o
 -13   4  10        0.63       -0.69      9.31 o
 -12   4  10       95.99       91.65     12.62 o
 -11   4  10       13.98        8.87      6.63 o
 -10   4  10      115.66      104.60      7.18 o
  -9   4  10       28.75       23.67      5.19 o
  -8   4  10        0.07       -3.75      3.75 o
  -7   4  10      662.05      689.34     19.49 o
  -6   4  10       93.66       88.16      8.07 o
  -5   4  10        1.83        0.04      5.15 o
  -4   4  10       46.49       44.32     11.70 o
  -3   4  10        8.63       -3.23      3.53 o
  -2   4  10       82.46       67.23      5.38 o
  -1   4  10        0.05       -3.52      3.52 o
   0   4  10       94.81       81.11      5.82 o
   1   4  10       64.12       72.03      5.16 o
   2   4  10      937.73      891.88     17.93 o
   3   4  10      342.13      339.16     10.19 o
   4   4  10      385.55      387.83     11.73 o
   5   4  10       27.09       22.30      4.65 o
   6   4  10      168.02      146.15      7.34 o
   7   4  10      288.70      252.86     12.20 o
   8   4  10        2.62       -0.37      4.99 o
   9   4  10        0.26       -1.78      5.21 o
  10   4  10        7.50        0.35      6.34 o
  11   4  10        1.07        0.38      9.53 o
  12   4  10        6.54       14.23     11.54 o
 -15   5  10       24.01       26.61      9.79 o
 -14   5  10        3.63        4.69     14.15 o
 -13   5  10       46.66       49.43     11.56 o
 -12   5  10       89.85       84.22     12.36 o
 -11   5  10      103.00      104.89     12.62 o
 -10   5  10       19.91       15.28      5.12 o
  -9   5  10       44.63       44.29      5.81 o
  -8   5  10       11.03        2.46      4.31 o
  -7   5  10      194.32      207.96      8.56 o
  -6   5  10      287.77      325.51     13.51 o
  -5   5  10       29.53       24.76      6.15 o
  -4   5  10       76.74       58.65     10.71 o
  -3   5  10       65.84       61.23      5.03 o
  -2   5  10      122.05      102.23      5.92 o
  -1   5  10      356.88      370.13     10.72 o
   0   5  10      207.75      234.45     10.74 o
   1   5  10     1334.42     1224.58     21.96 o
   2   5  10        5.62        5.52      3.89 o
   3   5  10      540.60      506.21     13.20 o
   4   5  10      238.53      268.83     10.16 o
   5   5  10      109.97       96.46      7.27 o
   6   5  10       47.15       62.00      6.38 o
   7   5  10        2.13        0.90      4.93 o
   8   5  10       16.79        5.26      5.84 o
   9   5  10       30.98       18.60      6.68 o
  10   5  10       46.94       51.28      8.09 o
  11   5  10      103.88      126.66     12.59 o
  12   5  10        6.87       -7.03     22.96 o
 -15   6  10        1.10       -0.78      8.75 o
 -14   6  10       37.66       41.67     17.30 o
 -13   6  10       50.74       70.86     21.07 o
 -12   6  10        3.19        3.11      9.11 o
 -11   6  10      164.74      145.55     16.04 o
 -10   6  10       16.52       20.81      7.34 o
  -9   6  10      133.21      156.53      8.99 o
  -8   6  10        2.22        0.07      4.24 o
  -7   6  10      578.76      529.01     13.39 o
  -6   6  10      228.91      237.54     12.04 o
  -5   6  10       38.01       39.15      7.15 o
  -4   6  10      115.68      124.59      7.26 o
  -3   6  10      372.21      393.28     13.48 o
  -2   6  10       81.57       82.98      6.50 o
  -1   6  10      330.44      323.43     15.49 o
   0   6  10     1153.13     1025.57     19.21 o
   1   6  10       26.43       31.19      4.83 o
   2   6  10       85.59       84.31      5.55 o
   3   6  10     1435.54     1329.83     24.07 o
   4   6  10      196.84      177.01      8.35 o
   5   6  10       33.55       22.57      5.91 o
   6   6  10        7.42       11.39      5.82 o
   7   6  10      159.69      135.18      9.16 o
   8   6  10        0.11        6.23      5.95 o
   9   6  10        1.77       -0.59      6.08 o
  10   6  10        1.21       10.97      7.83 o
  11   6  10        9.26       16.15      8.51 o
  12   6  10       37.83       37.43     12.90 o
 -15   7  10       81.41      123.08     13.83 o
 -14   7  10        1.20        4.62      8.09 o
 -13   7  10      111.63      119.08     14.41 o
 -12   7  10      151.51      131.73     14.95 o
 -11   7  10       17.07       24.12      8.21 o
 -10   7  10       10.79       13.38      7.52 o
  -9   7  10       52.19       62.74      9.39 o
  -8   7  10      105.44       91.63      7.25 o
  -7   7  10       18.97       23.66      5.22 o
  -6   7  10      283.01      268.71     12.83 o
  -5   7  10       52.52       52.06      5.69 o
  -4   7  10       32.84       23.41      4.81 o
  -3   7  10       66.44       68.03      6.07 o
  -2   7  10       85.83       64.13      6.17 o
  -1   7  10      136.44      139.11      7.72 o
   0   7  10       29.61       34.65      5.99 o
   1   7  10       44.31       43.53      5.93 o
   2   7  10      100.53      110.84      7.62 o
   3   7  10      625.04      672.25     17.37 o
   4   7  10       53.71       55.20      5.94 o
   5   7  10       82.88       93.11     16.31 o
   6   7  10        8.47       13.39      6.45 o
   7   7  10        8.17       12.21      5.82 o
   8   7  10       55.39       68.92      7.91 o
   9   7  10       15.53        8.63      7.85 o
  10   7  10       14.98       13.77      8.04 o
  11   7  10        9.93       16.51      9.06 o
  12   7  10        7.53        2.97     10.45 o
 -15   8  10       17.92        6.92     15.73 o
 -14   8  10       32.63       20.11      9.20 o
 -13   8  10       10.07       -5.70      9.94 o
 -12   8  10        2.51       -8.54      8.86 o
 -11   8  10        4.09       10.96      7.34 o
 -10   8  10        0.30       -2.13      6.57 o
  -9   8  10       58.46       58.42      8.53 o
  -8   8  10       72.28       74.71      6.71 o
  -7   8  10       81.81       71.54      5.59 o
  -6   8  10      824.66      822.28     17.92 o
  -5   8  10      103.92      130.78      7.72 o
  -4   8  10       96.91       70.92      6.21 o
  -3   8  10        1.31       -1.37      4.36 o
  -2   8  10      272.41      262.61     13.71 o
  -1   8  10        0.52        0.88      4.22 o
   0   8  10       10.48        8.47      4.50 o
   1   8  10       38.97       61.32      7.99 o
   2   8  10      498.53      518.11     15.01 o
   3   8  10       38.81       35.21      6.77 o
   4   8  10       88.38       81.51      9.06 o
   5   8  10       58.34       56.91     14.45 o
   6   8  10      119.33      121.63      8.69 o
   7   8  10        6.23       16.97      6.16 o
   8   8  10       36.98       47.33      9.18 o
   9   8  10        2.90        6.97      7.74 o
  10   8  10        9.04       -3.65      8.78 o
  11   8  10        0.00       11.55      8.62 o
  12   8  10        1.23       -2.52     15.10 o
 -14   9  10       36.19       45.29     16.98 o
 -13   9  10       16.86       14.28     10.73 o
 -12   9  10       17.81        5.55      9.97 o
 -11   9  10        0.00        5.35      7.21 o
 -10   9  10        0.63       16.58      9.73 o
  -9   9  10       87.12      106.51     10.78 o
  -8   9  10        4.79       10.07      4.97 o
  -7   9  10        1.69       -3.50      3.50 o
  -6   9  10       15.02       36.54      4.49 o
  -5   9  10        0.02        0.91      4.21 o
  -4   9  10       85.74       69.66      6.95 o
  -3   9  10      369.75      343.34     11.44 o
  -2   9  10      294.16      287.76     11.26 o
  -1   9  10      124.12      123.78      7.34 o
   0   9  10       18.54       15.27      4.92 o
   1   9  10       26.97       19.10      5.23 o
   2   9  10       19.15       13.25      9.75 o
   3   9  10        5.07        0.46      7.33 o
   4   9  10        7.62       -2.97      7.22 o
   5   9  10        1.70       -6.10      6.29 o
   6   9  10        3.50        4.70      5.84 o
   7   9  10       83.52       77.55      9.90 o
   8   9  10       69.51      109.95     11.45 o
   9   9  10       26.42       12.25      8.50 o
  10   9  10        0.90        7.35      8.14 o
  11   9  10       44.28       35.15     10.26 o
 -14  10  10       22.69       48.44     16.36 o
 -13  10  10        4.05       27.68     14.47 o
 -12  10  10       98.34       93.73     16.98 o
 -11  10  10       88.68      104.21     11.66 o
 -10  10  10      123.11      127.13      7.81 o
  -9  10  10       19.34       19.44      5.06 o
  -8  10  10       48.27       42.64      5.76 o
  -7  10  10       66.56       53.01      4.80 o
  -6  10  10       30.58       31.48      4.34 o
  -5  10  10        0.40        0.37      4.01 o
  -4  10  10       20.73       24.27      4.97 o
  -3  10  10      501.04      528.38     16.17 o
  -2  10  10      379.38      377.76     13.71 o
  -1  10  10       18.49       13.38      4.72 o
   0  10  10        0.07        5.50      5.35 o
   1  10  10        4.18       10.90      7.33 o
   2  10  10        1.85       11.58      7.52 o
   3  10  10       24.79       12.93      7.94 o
   4  10  10        6.52       11.75      6.61 o
   5  10  10        0.07       -4.41      6.67 o
   6  10  10        6.07       20.90      8.01 o
   7  10  10       58.35       44.25      9.17 o
   8  10  10        0.44        6.66      8.07 o
   9  10  10      155.08      175.33     18.94 o
  10  10  10       19.69       13.77      8.75 o
  11  10  10        0.56        8.18      9.79 o
 -13  11  10       20.56       28.31     14.47 o
 -12  11  10       32.29       32.14     11.01 o
 -11  11  10       54.84       56.00     10.65 o
 -10  11  10       44.93       70.00     11.01 o
  -9  11  10       62.34       72.73      6.57 o
  -8  11  10      173.22      210.41     15.79 o
  -7  11  10      147.96      174.58      9.13 o
  -6  11  10       73.51       72.35      5.45 o
  -5  11  10        0.12       -2.06      3.40 o
  -4  11  10        0.02       -4.07      4.37 o
  -3  11  10       23.44       23.16      5.44 o
  -2  11  10        0.09       -4.25      4.25 o
  -1  11  10        4.37        7.23      5.03 o
   0  11  10      175.96      157.30     11.43 o
   1  11  10      131.71      134.24     12.58 o
   2  11  10       63.77       56.05     12.27 o
   3  11  10        7.61        1.72      6.37 o
   4  11  10        4.12        0.57      6.70 o
   5  11  10        6.13       -1.63      6.73 o
   6  11  10        0.90       -6.42      6.42 o
   7  11  10       23.57       34.79     14.49 o
   8  11  10       14.75       10.77      8.18 o
   9  11  10       10.49       23.18     18.26 o
  10  11  10        3.33        6.96      8.86 o
 -13  12  10       21.73       10.69     13.84 o
 -12  12  10        6.91        5.96      9.31 o
 -11  12  10       17.03       21.26     11.64 o
 -10  12  10       11.19       10.84      8.67 o
  -9  12  10        0.00       -7.33      7.33 o
  -8  12  10       18.85       14.15     10.38 o
  -7  12  10      112.90      114.48      7.06 o
  -6  12  10       62.24       55.64      5.55 o
  -5  12  10        1.76        3.52      4.24 o
  -4  12  10       29.26       25.37      7.66 o
  -3  12  10        5.85        8.63      4.87 o
  -2  12  10       31.59       37.46      5.95 o
  -1  12  10        9.94        9.92      7.53 o
   0  12  10        1.17       -4.64      4.64 o
   1  12  10       72.40       60.20     13.52 o
   2  12  10      116.61      112.76      9.53 o
   3  12  10       70.43       69.11      8.95 o
   4  12  10        0.14       -1.58      6.41 o
   5  12  10        3.15        2.54      6.88 o
   6  12  10       87.00       85.67     14.80 o
   7  12  10       32.05       24.87      8.53 o
   8  12  10        0.53        4.92      7.85 o
   9  12  10       10.17        1.68      8.03 o
  10  12  10        1.96        0.13      9.76 o
 -12  13  10        0.28        1.87      9.05 o
 -11  13  10        0.40       -5.18      8.31 o
 -10  13  10        0.01       -6.64     11.64 o
  -9  13  10        0.00       -3.81      8.01 o
  -8  13  10       79.28       62.02     13.84 o
  -7  13  10       15.72       15.94     16.36 o
  -6  13  10        0.70       -4.44      7.33 o
  -5  13  10      114.25      127.37      7.37 o
  -4  13  10      117.84      129.54      7.90 o
  -3  13  10      173.99      173.43      9.29 o
  -2  13  10        3.60       11.13      5.15 o
  -1  13  10       18.59       12.53      5.64 o
   0  13  10       15.04       18.87      8.45 o
   1  13  10       63.83       75.44      8.80 o
   2  13  10      213.50      184.22     14.36 o
   3  13  10       79.79       67.58     12.52 o
   4  13  10       22.96       20.11     10.98 o
   5  13  10        2.50       -7.17      7.77 o
   6  13  10        0.20        2.96      7.19 o
   7  13  10        0.28       -3.74      7.26 o
   8  13  10        5.42        9.81     10.91 o
   9  13  10        8.91       15.70      8.66 o
 -12  14  10       12.84        2.15     10.69 o
 -11  14  10       22.01       28.38      9.82 o
 -10  14  10        2.12        2.74      9.12 o
  -9  14  10        4.15       -7.02      8.15 o
  -8  14  10      128.33      156.27     13.52 o
  -7  14  10       32.34       19.99      8.73 o
  -6  14  10       29.90       32.68      8.92 o
  -5  14  10       63.27       63.82     10.28 o
  -4  14  10       80.74       72.60     10.11 o
  -3  14  10       19.68       24.00      5.08 o
  -2  14  10       94.22       90.73      7.39 o
  -1  14  10       45.01       44.35      6.54 o
   0  14  10        0.00       -0.63      8.01 o
   1  14  10       48.38       40.66      8.09 o
   2  14  10       15.05        8.90      9.62 o
   3  14  10       48.16       62.96      8.94 o
   4  14  10       10.16        7.17      6.88 o
   5  14  10       81.48       58.44      9.44 o
   6  14  10       41.47       36.55      8.73 o
   7  14  10        2.20        7.61      9.21 o
   8  14  10        3.70       -0.49      7.56 o
   9  14  10       10.79       44.38     12.27 o
 -11  15  10        7.55       10.24      9.44 o
 -10  15  10       19.73       18.74      9.21 o
  -9  15  10       79.40      104.18     31.14 o
  -8  15  10       84.74       71.97     10.70 o
  -7  15  10       61.73       48.53      9.97 o
  -6  15  10       79.98       85.48     10.88 o
  -5  15  10       42.92       51.49     10.06 o
  -4  15  10       11.87        5.57     15.73 o
  -3  15  10       14.37       21.61     15.41 o
  -2  15  10       75.52       93.76      7.05 o
  -1  15  10       99.37      121.11      8.23 o
   0  15  10       93.48       84.35      9.30 o
   1  15  10       25.04       35.33      7.97 o
   2  15  10       48.60       42.34      8.23 o
   3  15  10       23.99       20.96      7.74 o
   4  15  10      111.10      134.85     11.09 o
   5  15  10        2.42       -0.89      9.55 o
   6  15  10        6.45       20.52      8.29 o
   7  15  10       17.19       13.96     10.20 o
   8  15  10       99.50       87.50     13.52 o
 -10  16  10        0.03       -6.36     10.69 o
  -9  16  10        0.43       -9.65     15.10 o
  -8  16  10       42.34       42.85     10.69 o
  -7  16  10      114.40      120.03     12.21 o
  -6  16  10        0.79        2.87      7.86 o
  -5  16  10       42.87       45.50     11.95 o
  -4  16  10       38.58       52.37     20.13 o
  -3  16  10       15.55        9.30      8.31 o
  -2  16  10       22.11       24.16      8.86 o
  -1  16  10        0.06       -4.24      4.24 o
   0  16  10       33.26       14.97      7.74 o
   1  16  10       46.68       33.05      7.97 o
   2  16  10        6.42        9.70      8.51 o
   3  16  10        1.49       -7.00      7.00 o
   4  16  10       39.58       45.42      8.67 o
   5  16  10       72.34       79.87     10.36 o
   6  16  10        2.39        8.35      8.47 o
   7  16  10       99.71      128.79     12.54 o
  -9  17  10        9.01       18.45      8.26 o
  -8  17  10        1.68        1.05      7.80 o
  -7  17  10        2.57       -4.67      7.68 o
  -6  17  10      154.06      183.06     13.85 o
  -5  17  10      108.69      144.78     21.07 o
  -4  17  10       21.52       28.45      9.37 o
  -3  17  10       14.04       32.22     10.38 o
  -2  17  10        5.32       10.05      7.12 o
  -1  17  10       10.97       12.77      7.25 o
   0  17  10        1.22       -6.39      6.39 o
   1  17  10        8.94        8.35      7.25 o
   2  17  10        0.19       -2.72      7.01 o
   3  17  10        2.05        2.68      7.71 o
   4  17  10        0.14        7.89      8.03 o
   5  17  10        9.96       11.62      8.40 o
   6  17  10       18.86        4.61     11.17 o
  -8  18  10        0.39        1.16     10.38 o
  -7  18  10        0.20        4.68     13.52 o
  -6  18  10       10.60        7.95     14.47 o
  -5  18  10       21.71       35.43     13.52 o
  -4  18  10       96.24      112.53     12.08 o
  -3  18  10        4.54        3.09      8.15 o
  -2  18  10        9.51        1.55      8.60 o
  -1  18  10        0.27        6.17      7.02 o
   0  18  10        7.05       -2.54      6.73 o
   1  18  10        5.87        8.39      7.37 o
   2  18  10        2.32       -7.85      7.85 o
   3  18  10        7.68        4.04     12.67 o
   4  18  10       16.64       24.93      8.90 o
   5  18  10        2.25       -2.75     18.24 o
  -6  19  10        0.08        4.76      7.80 o
  -5  19  10        0.64       -5.19      7.68 o
  -4  19  10        4.14        4.53      8.81 o
  -3  19  10        0.03       -7.97      7.97 o
  -2  19  10        3.59       11.04      8.76 o
  -1  19  10       32.50       46.99     10.39 o
   0  19  10        2.14       11.04      8.86 o
   1  19  10        2.72        0.00      7.38 o
   2  19  10        0.98        6.14      7.92 o
   3  19  10       12.64       21.95      8.82 o
  -3  20  10        4.00        0.42      8.46 o
  -2  20  10        2.40        3.54      8.86 o
  -1  20  10        2.33        9.57      9.11 o
   0  20  10        3.63        9.50     11.95 o
   1  20  10        0.59      -11.95     12.58 o
 -15   1  11       22.28       19.39     11.54 o
 -14   1  11       13.69       13.58     10.89 o
 -13   1  11        9.98       11.62     10.20 o
 -12   1  11        1.57       19.21      7.88 o
 -11   1  11       79.55      112.97      9.03 o
 -10   1  11       72.38       74.09      8.07 o
  -9   1  11        0.64       -3.47      8.08 o
  -8   1  11       12.54       13.38      5.37 o
  -7   1  11      200.82      178.40     10.86 o
  -6   1  11        0.50        3.63      5.54 o
  -5   1  11       61.71       69.37      6.73 o
  -4   1  11      244.50      245.48     10.16 o
  -3   1  11      960.24      944.20     21.04 o
  -2   1  11      245.68      275.20     12.44 o
  -1   1  11      210.23      215.61      8.54 o
   0   1  11      181.95      201.30      7.63 o
   1   1  11      124.82      132.89      6.48 o
   2   1  11      170.27      153.71      8.48 o
   3   1  11        8.88       14.20      5.58 o
   4   1  11        7.72       -0.46      5.02 o
   5   1  11       93.95      101.59      8.99 o
   6   1  11      158.92      176.05      8.24 o
   7   1  11      119.18      138.12      7.86 o
   8   1  11        1.95       -0.21      5.81 o
   9   1  11        0.34       -4.25      5.51 o
  10   1  11       54.64       49.19      8.99 o
  11   1  11        0.01        7.44      7.45 o
  12   1  11        0.00        8.10      7.51 o
 -15   2  11        4.07       -2.02     10.20 o
 -14   2  11        0.02        5.45     10.56 o
 -13   2  11        1.67        9.04      9.56 o
 -12   2  11        0.01       -5.14      7.02 o
 -11   2  11        2.34        5.46      6.00 o
 -10   2  11       43.76       31.05      6.70 o
  -9   2  11        2.27        2.44      5.75 o
  -8   2  11       37.08       34.40      5.51 o
  -7   2  11      107.10      114.86      9.76 o
  -6   2  11       62.42       68.33      7.85 o
  -5   2  11       53.21       44.03      7.14 o
  -4   2  11       22.94       15.61      5.11 o
  -3   2  11      243.59      219.48      9.83 o
  -2   2  11       68.68       56.78      6.50 o
  -1   2  11      212.70      152.41      8.28 o
   0   2  11      128.93      131.38      6.40 o
   1   2  11      198.02      179.06      9.79 o
   2   2  11       68.57       82.99      7.14 o
   3   2  11       21.11       26.30      5.81 o
   4   2  11      410.82      391.41     13.75 o
   5   2  11      184.20      155.74      9.65 o
   6   2  11       61.17       72.72      6.25 o
   7   2  11       74.17       92.96      6.96 o
   8   2  11       17.69       20.38      6.17 o
   9   2  11        0.91        0.66      5.60 o
  10   2  11       39.31       45.95     10.35 o
  11   2  11        8.30       18.91      8.80 o
  12   2  11       14.53       12.38     20.21 o
 -15   3  11       28.22       31.36     12.36 o
 -14   3  11        1.30        4.09     10.23 o
 -13   3  11        7.11        7.58     10.11 o
 -12   3  11       48.24       44.12     11.46 o
 -11   3  11       73.20       76.86     12.58 o
 -10   3  11       64.26       76.39      7.82 o
  -9   3  11       33.64       48.10      7.05 o
  -8   3  11       24.38       27.35      5.37 o
  -7   3  11        0.69        0.23      5.92 o
  -6   3  11      207.93      222.48     15.02 o
  -5   3  11      433.38      412.10     15.69 o
  -4   3  11        3.71        2.42      6.55 o
  -3   3  11       71.55       76.60      6.80 o
  -2   3  11      124.72      130.79      7.05 o
  -1   3  11       52.43       53.13      5.41 o
   0   3  11      422.43      367.78     12.68 o
   1   3  11       78.70       87.79      6.46 o
   2   3  11      260.73      218.71     13.62 o
   3   3  11       19.87       18.22      5.56 o
   4   3  11      207.12      196.50     11.62 o
   5   3  11       10.68       16.15      5.72 o
   6   3  11        0.91        2.29      4.53 o
   7   3  11       30.67       42.40      6.46 o
   8   3  11        1.30       -5.26      5.26 o
   9   3  11        0.01        5.64      5.66 o
  10   3  11       13.97       19.51      8.17 o
  11   3  11        8.19        5.24      8.70 o
  12   3  11        3.73        4.40     15.73 o
 -15   4  11       37.96       72.50     14.86 o
 -14   4  11        0.02       -4.68      9.82 o
 -13   4  11        0.98        8.18     10.23 o
 -12   4  11       90.82       83.85     13.07 o
 -11   4  11        4.45       22.99     10.00 o
 -10   4  11       16.20       16.23      6.68 o
  -9   4  11       60.57       74.68      6.82 o
  -8   4  11      199.08      183.09      8.70 o
  -7   4  11      159.39      137.36     10.04 o
  -6   4  11       17.45       21.09      6.33 o
  -5   4  11      117.42      106.91      8.90 o
  -4   4  11       64.06       56.01      7.38 o
  -3   4  11      118.44      114.51     13.89 o
  -2   4  11        5.34        6.10      4.09 o
  -1   4  11       70.97       72.24      6.06 o
   0   4  11      219.33      206.20     10.30 o
   1   4  11      334.07      319.54     10.73 o
   2   4  11       37.93       47.98      6.40 o
   3   4  11       13.12       10.79      5.33 o
   4   4  11        0.00        4.56      5.35 o
   5   4  11        6.52       -2.69      4.60 o
   6   4  11        0.00       -4.81      4.81 o
   7   4  11       20.95       19.02      7.45 o
   8   4  11        4.85        8.11      6.23 o
   9   4  11        3.52       11.34      6.39 o
  10   4  11       40.31       33.76      8.05 o
  11   4  11        7.25        1.11      8.19 o
 -15   5  11        7.01       11.85     11.54 o
 -14   5  11        1.13       -8.36      9.44 o
 -13   5  11       19.24       12.33      9.94 o
 -12   5  11        3.60        4.00      9.76 o
 -11   5  11        1.59       -1.20      8.86 o
 -10   5  11      101.11      106.36     12.81 o
  -9   5  11       14.56        8.80      5.73 o
  -8   5  11      175.08      195.00      8.96 o
  -7   5  11      601.94      597.80     16.46 o
  -6   5  11        0.15       -2.54      5.54 o
  -5   5  11       21.43       22.94      6.48 o
  -4   5  11      111.10      114.56      7.37 o
  -3   5  11      177.35      145.28      8.13 o
  -2   5  11       36.73       47.92      6.05 o
  -1   5  11      597.60      556.65     15.43 o
   0   5  11        5.31        9.84      6.27 o
   1   5  11       16.25       10.42      5.63 o
   2   5  11        0.14       -2.30      4.90 o
   3   5  11      120.81      104.53      9.54 o
   4   5  11        0.75        7.52      6.09 o
   5   5  11        2.36       -4.08      5.36 o
   6   5  11       43.65       33.73      6.91 o
   7   5  11        1.45       -2.12      6.03 o
   8   5  11       34.73       29.23      7.33 o
   9   5  11       32.98       31.36      7.59 o
  10   5  11        2.09       -6.44      6.44 o
  11   5  11       35.06       -8.06     11.32 o
 -14   6  11        3.33       11.35     10.73 o
 -13   6  11        4.43       -6.38     11.32 o
 -12   6  11        0.50        7.67      9.49 o
 -11   6  11       16.83        1.74     10.06 o
 -10   6  11        6.58        2.20      8.45 o
  -9   6  11        0.63       -6.39      6.39 o
  -8   6  11      205.02      205.70     11.89 o
  -7   6  11       96.87       88.31      7.92 o
  -6   6  11       51.58       50.37      7.34 o
  -5   6  11        0.31        1.85      4.42 o
  -4   6  11        0.04       -1.34      4.27 o
  -3   6  11       37.05       40.49      5.94 o
  -2   6  11        6.69       -4.38      4.40 o
  -1   6  11       49.42       57.49      6.39 o
   0   6  11      269.90      277.25     13.54 o
   1   6  11        5.53        6.89      7.72 o
   2   6  11       22.43        9.57      6.29 o
   3   6  11       14.20       12.39      8.20 o
   4   6  11       36.84       46.44      7.97 o
   5   6  11       11.25       14.64      9.68 o
   6   6  11       53.04       52.22      7.52 o
   7   6  11       22.11       25.08      6.71 o
   8   6  11       21.02       21.82      7.87 o
   9   6  11       28.77       39.25      8.11 o
  10   6  11       30.32       36.01      9.43 o
  11   6  11       10.90       11.07      9.17 o
 -14   7  11       18.51       16.17     12.18 o
 -13   7  11        0.46       15.43     25.48 o
 -12   7  11       60.30       79.71     13.70 o
 -11   7  11       98.58      121.35     13.96 o
 -10   7  11       28.46       32.28      8.17 o
  -9   7  11        4.69       -1.78      6.52 o
  -8   7  11       93.13      109.48      8.72 o
  -7   7  11       71.60       67.49      9.26 o
  -6   7  11        4.02       12.23      4.98 o
  -5   7  11        1.32       -3.72      4.25 o
  -4   7  11       40.18       36.76      5.48 o
  -3   7  11       76.98       63.67      6.37 o
  -2   7  11       70.18       69.83      6.58 o
  -1   7  11      233.49      210.30     13.39 o
   0   7  11       32.37       41.74      8.50 o
   1   7  11      164.22      142.06     10.16 o
   2   7  11      148.23      177.79     11.12 o
   3   7  11      231.73      246.17     16.44 o
   4   7  11       25.59       26.30     16.98 o
   5   7  11        4.60        7.71      6.77 o
   6   7  11       10.82        2.13      5.75 o
   7   7  11        7.24        9.37      6.45 o
   8   7  11       12.00       21.79      8.23 o
   9   7  11        0.05       -0.92      7.71 o
  10   7  11        0.08        3.13      9.64 o
  11   7  11       12.17       -1.57     10.23 o
 -14   8  11       26.18       23.53     13.84 o
 -13   8  11       54.79       69.62     23.27 o
 -12   8  11        5.01        3.31      9.94 o
 -11   8  11      363.35      390.79     22.12 o
 -10   8  11       58.39       68.65     11.44 o
  -9   8  11       52.32       63.60      9.04 o
  -8   8  11      256.23      275.84     14.60 o
  -7   8  11       86.30       90.52      7.52 o
  -6   8  11      128.38      109.42      7.66 o
  -5   8  11        1.38       11.29      4.98 o
  -4   8  11        0.93       -0.91      4.59 o
  -3   8  11      175.25      185.63     10.08 o
  -2   8  11      537.71      534.20     14.93 o
  -1   8  11       25.27       29.25      6.61 o
   0   8  11        0.41        3.15      5.81 o
   1   8  11       24.76       15.11      6.52 o
   2   8  11       37.10       43.83      9.34 o
   3   8  11        6.89       13.27      9.75 o
   4   8  11       37.30       31.29      7.99 o
   5   8  11        0.28        1.29      6.88 o
   6   8  11        8.01        5.18      5.98 o
   7   8  11       11.83       15.63      8.13 o
   8   8  11        2.75       12.10     11.15 o
   9   8  11        1.71       -1.93      7.72 o
  10   8  11        0.06        4.19      8.11 o
  11   8  11        7.37        8.41     10.65 o
 -13   9  11       37.84       54.10     16.98 o
 -12   9  11       64.71       88.32     13.75 o
 -11   9  11        0.03        1.49      9.66 o
 -10   9  11        1.82       22.87      7.86 o
  -9   9  11       38.01       49.87     16.20 o
  -8   9  11       37.94       45.05      8.09 o
  -7   9  11      109.62      139.18      9.17 o
  -6   9  11       14.83       16.79      4.38 o
  -5   9  11      203.17      216.67      9.63 o
  -4   9  11      269.58      297.87     11.33 o
  -3   9  11       62.15       58.27      6.39 o
  -2   9  11       49.17       52.84      7.99 o
  -1   9  11       27.72       37.13      8.01 o
   0   9  11       64.29       54.41      9.34 o
   1   9  11        1.24       -3.59     17.61 o
   2   9  11        1.82       -5.72      6.88 o
   3   9  11       11.77       11.74      8.67 o
   4   9  11      185.45      186.22     16.75 o
   5   9  11      171.91      172.35     12.44 o
   6   9  11        6.09        0.22      7.25 o
   7   9  11        6.91       -0.41      7.85 o
   8   9  11       17.29       20.42      9.41 o
   9   9  11        0.01       -4.53     13.02 o
  10   9  11        2.07       17.37     10.20 o
 -13  10  11        0.09        6.29     14.47 o
 -12  10  11        7.76       12.58     13.84 o
 -11  10  11       24.63       16.91      9.56 o
 -10  10  11       20.21       16.23      8.86 o
  -9  10  11        9.92       12.46      7.48 o
  -8  10  11       58.98       59.31      6.81 o
  -7  10  11        9.25        9.26      5.02 o
  -6  10  11      191.03      173.16      8.97 o
  -5  10  11       39.23       49.39      6.04 o
  -4  10  11        6.40        4.40      4.49 o
  -3  10  11        5.86        4.82      5.34 o
  -2  10  11       41.39       52.69      9.56 o
  -1  10  11        0.15       -3.39      6.88 o
   0  10  11        0.42       -1.03     10.69 o
   1  10  11       36.89       21.42     11.32 o
   2  10  11       29.69       14.77     19.50 o
   3  10  11        0.50       -4.51      6.29 o
   4  10  11        6.41       -2.09      7.12 o
   5  10  11        2.14       -1.19      6.61 o
   6  10  11        1.38       -8.23      8.23 o
   7  10  11        0.27       -1.69      7.30 o
   8  10  11        0.67        0.75      7.80 o
   9  10  11        0.55       -4.19      7.34 o
  10  10  11       25.09       29.27     11.78 o
 -13  11  11       21.80       22.65     16.36 o
 -12  11  11       10.60        6.29     13.21 o
 -11  11  11       22.24       20.26      9.94 o
 -10  11  11        0.50       -5.03     10.06 o
  -9  11  11       31.16       24.01      5.53 o
  -8  11  11        8.74       26.24      5.88 o
  -7  11  11        9.53        9.91      5.97 o
  -6  11  11        2.96        6.51      5.34 o
  -5  11  11      141.86      135.81      8.93 o
  -4  11  11      151.97      169.26     11.28 o
  -3  11  11        2.40       -0.61      4.96 o
  -2  11  11       38.52       54.88     17.93 o
  -1  11  11       47.51       47.71      9.79 o
   0  11  11       76.15       71.06     10.45 o
   1  11  11       41.75       30.28      9.31 o
   2  11  11       76.25       76.44     11.34 o
   3  11  11        0.22        6.50      6.93 o
   4  11  11       65.53       59.92      8.80 o
   5  11  11       86.51       73.89     10.61 o
   6  11  11       11.37       27.55     12.19 o
   7  11  11       26.50       22.41      8.58 o
   8  11  11       82.93       75.91     11.81 o
   9  11  11        0.98        1.68      8.34 o
 -12  12  11       19.50       -3.15     12.58 o
 -11  12  11        8.88        2.22      9.05 o
 -10  12  11       14.52        3.62      8.86 o
  -9  12  11       13.15       14.37      8.60 o
  -8  12  11        6.18        0.36      8.42 o
  -7  12  11       41.91       40.94      8.02 o
  -6  12  11        2.26        1.19      4.70 o
  -5  12  11       45.23       41.60      6.65 o
  -4  12  11        7.24        8.17      5.78 o
  -3  12  11      148.49      157.46      9.76 o
  -2  12  11       21.94       15.41      8.45 o
  -1  12  11        5.08       15.41      8.45 o
   0  12  11        0.87        2.33      8.22 o
   1  12  11      129.48      123.39     12.67 o
   2  12  11      129.47      127.47     10.90 o
   3  12  11      117.61      121.69     10.77 o
   4  12  11      225.34      238.34     14.15 o
   5  12  11        0.10        5.85      7.38 o
   6  12  11      110.20      112.95     12.24 o
   7  12  11        0.96       -7.01      7.61 o
   8  12  11       12.89       18.36      8.66 o
   9  12  11        0.08        7.90     13.84 o
 -11  13  11        4.28       -8.76      8.76 o
 -10  13  11        6.46        8.24      8.86 o
  -9  13  11        1.45        0.60     11.32 o
  -8  13  11      144.46      133.17     13.45 o
  -7  13  11        2.38        4.32      9.75 o
  -6  13  11       43.93       45.98      9.82 o
  -5  13  11       16.04       21.04      8.37 o
  -4  13  11       27.88       22.46      6.18 o
  -3  13  11        7.65       19.61      5.76 o
  -2  13  11      152.08      131.09     23.27 o
  -1  13  11       10.29        8.61      8.67 o
   0  13  11       27.85       27.28      9.56 o
   1  13  11       51.28       63.02     11.32 o
   2  13  11        5.60        5.80      6.93 o
   3  13  11       29.65       36.89     12.55 o
   4  13  11       24.62       31.99      8.92 o
   5  13  11       47.85       53.40      9.49 o
   6  13  11        1.76        7.74      7.88 o
   7  13  11       29.15       14.61      8.82 o
   8  13  11       64.25       70.23     13.12 o
 -11  14  11       13.86       31.18     10.43 o
 -10  14  11       10.34        6.07     15.73 o
  -9  14  11      146.47      142.96     13.75 o
  -8  14  11        0.28       -3.02      8.86 o
  -7  14  11      130.73      119.67     12.62 o
  -6  14  11        0.05        8.99      8.15 o
  -5  14  11        0.44        1.82      8.42 o
  -4  14  11        6.78        9.81      4.70 o
  -3  14  11       86.96       98.47     10.31 o
  -2  14  11        9.35       15.43      6.45 o
  -1  14  11        0.72        3.46      9.12 o
   0  14  11       15.71       18.87      8.90 o
   1  14  11       33.29       19.18      7.74 o
   2  14  11       15.90        6.74      7.43 o
   3  14  11       93.31      103.16     13.05 o
   4  14  11       17.93       10.99      7.58 o
   5  14  11        1.43       -7.15      7.50 o
   6  14  11       25.54       39.53      9.43 o
   7  14  11        1.81        5.55      8.34 o
 -10  15  11       29.29       31.56     10.69 o
  -9  15  11       31.99       32.91     11.64 o
  -8  15  11       38.79       44.17     10.57 o
  -7  15  11        0.03       -2.35     11.01 o
  -6  15  11       27.01       31.66      9.82 o
  -5  15  11        2.29       -2.84     11.95 o
  -4  15  11        2.95        9.47      8.76 o
  -3  15  11        2.97        4.94      8.60 o
  -2  15  11        0.00       -1.52      4.66 o
  -1  15  11       11.65       13.29      8.86 o
   0  15  11        9.58        6.07      7.36 o
   1  15  11       34.28       41.58      8.59 o
   2  15  11        3.19        6.51      7.59 o
   3  15  11       26.97       34.60      8.35 o
   4  15  11       13.34        7.37      7.88 o
   5  15  11        3.65        2.92      7.74 o
   6  15  11        1.75        2.85     10.30 o
   7  15  11        4.15        4.26     10.45 o
  -9  16  11       11.97       13.91      9.37 o
  -8  16  11        1.88        9.07      8.42 o
  -7  16  11       35.44       35.14     10.57 o
  -6  16  11       72.45       99.01     12.21 o
  -5  16  11        9.71       17.46      9.21 o
  -4  16  11       10.30       12.28      8.86 o
  -3  16  11       73.09       65.94     10.89 o
  -2  16  11        2.20       -4.94      8.67 o
  -1  16  11        5.31        9.05      7.25 o
   0  16  11       10.68       14.91      7.66 o
   1  16  11       17.15       16.55      7.94 o
   2  16  11        0.01       -6.23      7.36 o
   3  16  11       13.88       25.23      8.90 o
   4  16  11       14.58       11.28      8.25 o
   5  16  11        1.32        1.09      8.17 o
   6  16  11        5.80        6.51     11.95 o
  -8  17  11        0.59       26.42     11.32 o
  -7  17  11        5.13       12.37      8.84 o
  -6  17  11       10.77       15.00      9.05 o
  -5  17  11       92.89      107.15     12.39 o
  -4  17  11        5.16       -4.74     11.32 o
  -3  17  11        5.51       20.79      9.49 o
  -2  17  11       54.72       64.26      9.29 o
  -1  17  11       55.28       65.60     15.76 o
   0  17  11        2.41       11.15      7.48 o
   1  17  11        6.89        4.68      7.58 o
   2  17  11       42.93       45.71     13.10 o
   3  17  11      111.91      105.90     11.72 o
   4  17  11        0.30       -5.70      8.04 o
  -6  18  11       12.32       11.75      8.60 o
  -5  18  11        1.73       -7.86      7.86 o
  -4  18  11       75.55       94.55     12.36 o
  -3  18  11       13.58       10.40     11.95 o
  -2  18  11        7.82       25.30     10.20 o
  -1  18  11        8.78       13.26      7.85 o
   0  18  11        5.86        6.98      7.71 o
   1  18  11        0.50        1.52      7.74 o
   2  18  11        8.88       30.93      9.06 o
   3  18  11       31.64       12.47     17.61 o
  -3  19  11       17.83        8.81     11.32 o
  -2  19  11       28.48       23.76     10.39 o
  -1  19  11        0.14       -9.11      9.11 o
   0  19  11        0.11       -1.39      9.56 o
 -14   0  12       51.51       47.81     18.24 o
 -13   0  12       11.95        9.44     13.84 o
 -12   0  12       18.67       37.74     16.36 o
 -11   0  12       60.73       58.95     11.28 o
 -10   0  12        0.05       -6.67      8.31 o
  -9   0  12        0.01       -0.49      7.86 o
  -8   0  12      224.32      244.63     16.39 o
  -7   0  12     1042.25     1086.35     50.95 o
  -6   0  12      840.00      802.03     42.15 o
  -5   0  12      322.23      302.53     31.14 o
  -4   0  12      131.03      137.95     14.47 o
  -3   0  12      575.26      479.31     21.10 o
  -2   0  12       44.78       26.61      8.22 o
  -1   0  12      188.20      166.48     12.88 o
   0   0  12      144.46      171.60     17.93 o
   1   0  12      215.02      193.98     14.41 o
   2   0  12      504.82      494.47     21.80 o
   3   0  12      116.49      107.97     22.02 o
   4   0  12      168.34      179.25     14.23 o
   5   0  12      326.35      340.29     19.56 o
   6   0  12       15.17       21.98      7.48 o
   7   0  12       12.67       21.37      7.97 o
   8   0  12       12.27       19.51     10.00 o
   9   0  12        6.17       21.04     21.07 o
  10   0  12       45.38       66.38     33.02 o
  11   0  12       70.77       96.31     16.04 o
 -14   1  12        0.02       -5.54      9.94 o
 -13   1  12       44.55       36.14     21.07 o
 -12   1  12        2.66        4.19      9.11 o
 -11   1  12       12.24       21.04      7.87 o
 -10   1  12       32.51       23.73      6.78 o
  -9   1  12        2.86        0.41      6.54 o
  -8   1  12        0.03        0.13      5.81 o
  -7   1  12        1.05       17.61      9.34 o
  -6   1  12        2.21       12.99     11.01 o
  -5   1  12      569.30      515.45     17.96 o
  -4   1  12      344.03      308.16     15.78 o
  -3   1  12       17.09       10.14      5.01 o
  -2   1  12      156.89      149.54      9.99 o
  -1   1  12       12.58        7.58      5.15 o
   0   1  12       21.64       45.94      6.65 o
   1   1  12      197.27      194.29     10.09 o
   2   1  12       22.98       30.55      6.35 o
   3   1  12      226.98      242.13     11.08 o
   4   1  12       81.60       70.18      7.54 o
   5   1  12      138.63      130.40      9.40 o
   6   1  12       20.80       30.87      6.34 o
   7   1  12        6.44       -5.63      5.63 o
   8   1  12        2.41       -1.76      5.44 o
   9   1  12       32.89       35.42      8.26 o
  10   1  12      152.25      181.16     13.92 o
  11   1  12        5.34        7.44      9.66 o
 -14   2  12       59.16       72.28     14.01 o
 -13   2  12        0.84       -0.45     16.04 o
 -12   2  12        1.47       -1.86      9.31 o
 -11   2  12       10.18        0.88      7.57 o
 -10   2  12        5.29       11.87      6.50 o
  -9   2  12        7.14       11.50      5.91 o
  -8   2  12        3.21       -5.33      5.33 o
  -7   2  12       25.91       27.39     14.47 o
  -6   2  12      791.88      719.16     21.89 o
  -5   2  12      320.55      293.70     13.90 o
  -4   2  12       46.33       41.19      7.34 o
  -3   2  12       12.02       -5.46      5.46 o
  -2   2  12        5.91        5.36      5.15 o
  -1   2  12        4.64        3.96      5.24 o
   0   2  12      206.52      192.53      9.64 o
   1   2  12      143.04      133.50      8.72 o
   2   2  12      567.94      572.81     16.65 o
   3   2  12      108.64      110.41      8.48 o
   4   2  12       17.65       18.77      5.96 o
   5   2  12        3.17        0.75      6.39 o
   6   2  12       77.08       92.84      8.25 o
   7   2  12       18.51        8.25      5.55 o
   8   2  12       19.28        5.52      7.05 o
   9   2  12        0.99       -3.28      8.57 o
  10   2  12       27.68       49.69     10.70 o
  11   2  12       36.79       71.08     21.39 o
 -14   3  12        0.30       -5.39     10.65 o
 -13   3  12       83.51       81.24     13.79 o
 -12   3  12       10.23        5.89     14.78 o
 -11   3  12        2.12        8.22     10.00 o
 -10   3  12       82.86      105.65     13.43 o
  -9   3  12        0.02        4.78      5.66 o
  -8   3  12       36.07       44.56      7.99 o
  -7   3  12      226.67      216.47     15.25 o
  -6   3  12       24.81       25.78      7.71 o
  -5   3  12       47.39       52.15      7.76 o
  -4   3  12       82.46       86.07      8.34 o
  -3   3  12       52.25       38.87      7.25 o
  -2   3  12      519.73      490.19     17.54 o
  -1   3  12      543.97      525.36     26.96 o
   0   3  12       12.25       -1.37      5.27 o
   1   3  12      489.71      515.20     15.68 o
   2   3  12      107.99      123.59      8.63 o
   3   3  12        8.81        4.73      5.21 o
   4   3  12        1.70       -4.63      5.02 o
   5   3  12       29.85       48.61      7.33 o
   6   3  12       26.38       16.36      6.57 o
   7   3  12       13.38       12.11      9.81 o
   8   3  12        0.18       -6.30      6.30 o
   9   3  12        1.79        9.77      6.98 o
  10   3  12       56.68       87.13     11.45 o
  11   3  12        1.20       -3.15     15.73 o
 -14   4  12       69.01       82.73     14.60 o
 -13   4  12       56.27       70.79     13.43 o
 -12   4  12       59.20       76.24     13.07 o
 -11   4  12       17.75       26.11     10.39 o
 -10   4  12      237.64      212.91     16.64 o
  -9   4  12       18.99        9.44      8.90 o
  -8   4  12        7.57       15.77      6.82 o
  -7   4  12       58.45       67.68      8.53 o
  -6   4  12       27.03       32.84      7.39 o
  -5   4  12       19.30       22.35      6.61 o
  -4   4  12       10.92        5.75      6.05 o
  -3   4  12        1.39        1.23      5.92 o
  -2   4  12       26.26        5.68      6.68 o
  -1   4  12       92.21       81.73      8.70 o
   0   4  12      116.97       97.73      9.20 o
   1   4  12      113.32      129.40     12.41 o
   2   4  12       98.48      104.27      9.44 o
   3   4  12        3.30       -5.66      5.66 o
   4   4  12        0.08       -6.03      6.03 o
   5   4  12       26.29       25.06      9.56 o
   6   4  12       30.83       46.15      7.52 o
   7   4  12       21.69       28.05      7.19 o
   8   4  12       16.36       16.45      7.09 o
   9   4  12        5.51       -3.95      6.76 o
  10   4  12       37.81       44.69     10.12 o
 -14   5  12       30.43       35.94     12.81 o
 -13   5  12       36.97       55.08     14.78 o
 -12   5  12       58.88       67.32     27.99 o
 -11   5  12       14.28        7.32      9.66 o
 -10   5  12        3.10        1.76     17.93 o
  -9   5  12        0.26       -8.22      8.22 o
  -8   5  12       24.22       27.33      6.39 o
  -7   5  12        4.89        2.58      6.41 o
  -6   5  12        2.45       -0.88      5.83 o
  -5   5  12        0.04       10.46      6.04 o
  -4   5  12       10.18        4.81      5.92 o
  -3   5  12       36.42       43.34      7.61 o
  -2   5  12        0.16       -5.32      5.32 o
  -1   5  12       47.99       46.35      7.67 o
   0   5  12      103.88       94.38      9.06 o
   1   5  12       14.72       12.12      6.34 o
   2   5  12      335.45      302.79     14.52 o
   3   5  12      379.36      386.56     16.20 o
   4   5  12        5.72       10.78      6.84 o
   5   5  12       50.61       49.72      8.90 o
   6   5  12      103.62       97.86      9.24 o
   7   5  12        1.26       -4.38      6.12 o
   8   5  12        1.11       -6.48      6.67 o
   9   5  12       18.65       33.48     12.08 o
  10   5  12        8.18       -0.83      8.60 o
 -14   6  12       67.14       68.19     14.41 o
 -13   6  12        0.70       13.72     21.07 o
 -12   6  12        7.11       14.78     10.43 o
 -11   6  12      121.34      148.95     15.40 o
 -10   6  12       77.88       73.40     12.08 o
  -9   6  12       58.17       67.32     11.91 o
  -8   6  12       17.50       27.15      7.34 o
  -7   6  12       35.82       38.74      6.60 o
  -6   6  12       58.50       50.34      8.03 o
  -5   6  12       45.26       39.86      7.25 o
  -4   6  12       18.19       29.00      6.98 o
  -3   6  12       31.89       35.99      7.38 o
  -2   6  12       17.07       -0.52      5.90 o
  -1   6  12      120.36       81.36      8.67 o
   0   6  12        4.90       -2.30      5.79 o
   1   6  12       29.60       12.14      6.61 o
   2   6  12       98.66       87.90     10.04 o
   3   6  12       11.43       27.98     13.52 o
   4   6  12       38.04       34.05      9.31 o
   5   6  12        0.16       -3.83      9.03 o
   6   6  12       58.34       81.53      9.44 o
   7   6  12       87.98      116.17     10.04 o
   8   6  12      125.40      171.74     11.49 o
   9   6  12        2.20        6.85      8.21 o
  10   6  12       10.37       20.50     20.44 o
 -13   7  12       14.98       -0.49     11.34 o
 -12   7  12       69.71       83.15     13.43 o
 -11   7  12       22.99       32.71     11.28 o
 -10   7  12      130.39      149.12     23.27 o
  -9   7  12       93.35       88.09      9.96 o
  -8   7  12       77.08       94.12      9.93 o
  -7   7  12       61.80       59.35     12.65 o
  -6   7  12       13.80       23.88      7.36 o
  -5   7  12       18.17       11.32      6.41 o
  -4   7  12      115.40      137.40     14.44 o
  -3   7  12       40.22       24.51      8.46 o
  -2   7  12        0.77       -0.09      5.92 o
  -1   7  12      202.81      215.66     12.31 o
   0   7  12       18.31        2.10      8.80 o
   1   7  12        0.32       -5.56      5.56 o
   2   7  12        1.10        4.30      7.97 o
   3   7  12       11.27       -3.15      7.56 o
   4   7  12        0.14       -3.30     13.52 o
   5   7  12       18.28        5.29      7.85 o
   6   7  12       29.24       23.74      7.22 o
   7   7  12        9.70       10.94      6.93 o
   8   7  12       48.33       67.41     10.45 o
   9   7  12        0.41       -0.72      8.21 o
  10   7  12        2.21       10.63     10.45 o
 -13   8  12       18.41       24.73     15.73 o
 -12   8  12       13.85       21.09     11.09 o
 -11   8  12       50.63       62.10     12.69 o
 -10   8  12       13.18       13.20      9.76 o
  -9   8  12        1.82       -3.12      7.00 o
  -8   8  12        0.20        0.35      6.77 o
  -7   8  12        7.14        2.73      6.90 o
  -6   8  12       43.53       53.33      8.70 o
  -5   8  12       10.63       18.01      7.27 o
  -4   8  12       16.12        7.71      8.86 o
  -3   8  12        2.85        5.43      6.11 o
  -2   8  12       22.96       15.61      6.63 o
  -1   8  12       93.08       98.00     10.05 o
   0   8  12        1.74       -3.41      8.81 o
   1   8  12       59.45       56.93     10.23 o
   2   8  12        0.43       -1.41      7.52 o
   3   8  12      137.95      160.05     14.45 o
   4   8  12       16.09        6.35      7.15 o
   5   8  12       63.01       71.60     10.13 o
   6   8  12        0.00       10.51      6.85 o
   7   8  12      192.43      211.95     14.40 o
   8   8  12       42.82       32.61     17.22 o
   9   8  12        7.03       19.01      9.02 o
 -13   9  12       18.57       -4.40     15.10 o
 -12   9  12        6.37       28.94     14.47 o
 -11   9  12       33.81       35.23     15.10 o
 -10   9  12       21.66        8.81     10.69 o
  -9   9  12        8.64        8.40      8.10 o
  -8   9  12       30.64       24.06      8.09 o
  -7   9  12       20.39       12.94      7.61 o
  -6   9  12        0.02       -2.28      6.29 o
  -5   9  12       42.90       29.29      7.57 o
  -4   9  12        0.18       -2.76      6.39 o
  -3   9  12        3.07       10.52      6.52 o
  -2   9  12        8.71       17.44      8.67 o
  -1   9  12       13.59       16.98      8.45 o
   0   9  12       14.24       19.11     14.15 o
   1   9  12        0.27       -7.25      7.25 o
   2   9  12      178.05      190.32     22.33 o
   3   9  12      138.03      133.26     14.21 o
   4   9  12       14.73       12.18      7.77 o
   5   9  12       76.42       71.59     10.26 o
   6   9  12        2.34        6.47      7.94 o
   7   9  12        2.16       -5.90      7.30 o
   8   9  12       21.41       15.36      8.62 o
   9   9  12        0.08       11.90     16.36 o
 -12  10  12       74.22       94.36     19.50 o
 -11  10  12        4.64        5.03     13.84 o
 -10  10  12        0.01       -8.22      8.22 o
  -9  10  12        0.34       -8.22      8.22 o
  -8  10  12        9.12        2.26      8.22 o
  -7  10  12        2.43       -5.17      8.22 o
  -6  10  12        2.89        3.77      8.01 o
  -5  10  12        0.02       -1.77      8.22 o
  -4  10  12        3.06        6.76      8.67 o
  -3  10  12        6.76       13.21      8.45 o
  -2  10  12        0.09       -7.12      7.12 o
  -1  10  12       91.04       86.81     11.34 o
   0  10  12       23.53       22.65      8.90 o
   1  10  12        4.33       -0.49      8.22 o
   2  10  12        0.19       -1.19      8.67 o
   3  10  12       74.21       80.93      9.92 o
   4  10  12       50.23       99.90     13.12 o
   5  10  12       27.71       32.76      8.80 o
   6  10  12       10.72       20.14      9.79 o
   7  10  12        5.39       13.41      8.67 o
   8  10  12       19.85       29.88      9.43 o
   9  10  12        5.07        2.52     13.84 o
 -12  11  12        6.64      -10.06     13.21 o
 -11  11  12       29.75       37.74     15.10 o
 -10  11  12       10.66       11.32      9.34 o
  -9  11  12        0.36       -0.31      8.90 o
  -8  11  12        1.06        8.35     19.19 o
  -7  11  12       17.40       10.74      9.11 o
  -6  11  12       46.66       43.56     10.23 o
  -5  11  12       15.71       10.37      8.67 o
  -4  11  12       13.03       11.76     16.36 o
  -3  11  12       11.74       31.98     10.00 o
  -2  11  12        2.11       -4.98      7.97 o
  -1  11  12        0.28        5.23      8.42 o
   0  11  12       16.58       14.78      8.90 o
   1  11  12      110.45      116.34     13.12 o
   2  11  12      204.16      202.89     15.99 o
   3  11  12       17.28        8.24      7.56 o
   4  11  12        0.75        0.11      7.88 o
   5  11  12       83.89       80.43     10.62 o
   6  11  12        7.71       10.87      8.21 o
   7  11  12       17.93       17.55      9.06 o
   8  11  12        9.21       10.77     14.15 o
 -11  12  12       37.37       33.97     15.10 o
 -10  12  12       34.98       37.34     11.01 o
  -9  12  12       33.78       48.88     11.46 o
  -8  12  12       55.36       66.01     11.54 o
  -7  12  12       16.36       16.67      9.34 o
  -6  12  12        7.72        1.94      8.22 o
  -5  12  12        1.34       -8.01      8.01 o
  -4  12  12       36.19       27.49      9.56 o
  -3  12  12        2.15       -6.05     12.58 o
  -2  12  12       35.97       21.70      9.79 o
  -1  12  12       22.85       22.48     11.32 o
   0  12  12        2.80        4.40      8.01 o
   1  12  12        6.80       20.13      9.34 o
   2  12  12       68.06       66.33      9.75 o
   3  12  12        0.00        1.95      9.95 o
   4  12  12        0.99        0.23      7.43 o
   5  12  12        0.01       15.28      8.21 o
   6  12  12        1.79        2.48      8.19 o
   7  12  12        7.86        5.89      8.67 o
 -10  13  12       47.51       66.26     12.85 o
  -9  13  12       33.42       52.19     11.28 o
  -8  13  12        0.13        3.03      9.49 o
  -7  13  12       35.04       43.23     10.39 o
  -6  13  12       43.94       35.16     10.39 o
  -5  13  12        0.27       15.40      9.31 o
  -4  13  12        0.94       14.18      9.56 o
  -3  13  12       40.85       43.55     10.68 o
  -2  13  12        4.25        9.97      9.31 o
  -1  13  12       49.27       71.43     11.34 o
   0  13  12      101.13      114.64     13.32 o
   1  13  12       11.59       -3.71      8.42 o
   2  13  12       20.72       16.69      8.31 o
   3  13  12       55.52       63.56      9.90 o
   4  13  12        3.23       -1.96      8.17 o
   5  13  12        1.83       10.16      8.29 o
   6  13  12        4.31       13.16      8.62 o
   7  13  12        7.12       23.74     11.01 o
  -9  14  12        9.15       11.42     10.00 o
  -8  14  12       60.46       73.01     16.98 o
  -7  14  12       50.61       56.29     15.73 o
  -6  14  12      135.29      186.52     15.40 o
  -5  14  12       27.07       48.95     14.47 o
  -4  14  12        0.76        1.44      9.11 o
  -3  14  12        0.05        1.31      8.86 o
  -2  14  12        9.30       23.69      9.94 o
  -1  14  12        5.70        8.04      9.12 o
   0  14  12       10.02       -2.19      9.75 o
   1  14  12        7.06       20.05      8.47 o
   2  14  12       10.98        8.26      8.13 o
   3  14  12       10.21        4.51      7.66 o
   4  14  12        0.59        7.25      8.01 o
   5  14  12        0.05       -3.60      7.81 o
   6  14  12        7.75       -2.72     20.44 o
  -8  15  12      131.16      147.35     14.96 o
  -7  15  12      183.90      203.53     16.17 o
  -6  15  12        0.63       -2.73      9.11 o
  -5  15  12      173.20      193.17     16.12 o
  -4  15  12        0.29      -12.94     13.84 o
  -3  15  12       60.69       80.72     22.65 o
  -2  15  12        2.90       -0.63      8.90 o
  -1  15  12       11.61       33.34     10.68 o
   0  15  12       16.00       27.91      8.77 o
   1  15  12       10.39       17.37      9.10 o
   2  15  12        0.05       -3.83      7.74 o
   3  15  12        5.95       -7.47      7.47 o
   4  15  12       19.74       14.50      9.02 o
   5  15  12        2.71        7.00     12.58 o
  -7  16  12       32.64       35.49     11.18 o
  -6  16  12      143.51      137.90     14.33 o
  -5  16  12       27.29        8.61     15.41 o
  -4  16  12      203.16      242.82     18.24 o
  -3  16  12       34.36       51.19     11.34 o
  -2  16  12        2.09       -1.56      9.05 o
  -1  16  12        7.95       -0.92      7.61 o
   0  16  12       90.91       94.21     11.13 o
   1  16  12      104.69      127.44     12.37 o
   2  16  12       20.93       16.69     13.57 o
   3  16  12        1.74        3.87      8.47 o
   4  16  12       16.23        8.18     10.23 o
  -6  17  12        1.55        3.15     12.58 o
  -5  17  12       34.16       50.26     11.91 o
  -4  17  12       21.34       37.47     11.01 o
  -3  17  12       24.26       14.01     10.28 o
  -2  17  12      100.12      114.39     23.85 o
  -1  17  12        9.02       -0.24      7.97 o
   0  17  12        6.02        0.53      8.07 o
   1  17  12        0.74       -6.24      8.19 o
   2  17  12       15.27       22.36     11.46 o
 -13   1  13       11.37       14.64     10.65 o
 -12   1  13       48.31       73.22     13.32 o
 -11   1  13        6.02       -8.01      8.01 o
 -10   1  13        1.70        5.26      7.38 o
  -9   1  13        1.80       -5.87      5.87 o
  -8   1  13        3.71        7.54      6.23 o
  -7   1  13       63.70       93.71     12.90 o
  -6   1  13       76.49       97.68     14.78 o
  -5   1  13        8.28        5.56      7.97 o
  -4   1  13       12.67        4.63      7.97 o
  -3   1  13        3.92       -1.15      6.35 o
  -2   1  13      165.96      152.68     11.61 o
  -1   1  13       81.54       71.38      8.95 o
   0   1  13       43.72       58.16      7.11 o
   1   1  13        0.70        2.97      5.56 o
   2   1  13       36.95       32.05      6.51 o
   3   1  13       64.33       62.35      7.75 o
   4   1  13       55.54       57.88      8.63 o
   5   1  13        3.79        7.10      6.35 o
   6   1  13        2.09       -1.10      5.16 o
   7   1  13       55.46       47.55      8.48 o
   8   1  13        2.44       -6.93      6.93 o
   9   1  13       14.34       15.42      9.17 o
 -13   2  13       27.27       30.57     12.67 o
 -12   2  13        0.56       -9.31      9.31 o
 -11   2  13        9.78       -2.76     11.64 o
 -10   2  13        6.07        2.08      8.76 o
  -9   2  13       75.26       69.28     10.10 o
  -8   2  13       14.25        4.78      6.20 o
  -7   2  13       20.52       10.62      9.11 o
  -6   2  13       11.15       23.06      9.21 o
  -5   2  13       22.67       24.70      9.11 o
  -4   2  13        3.42        3.81      6.00 o
  -3   2  13        8.60       -3.82      5.92 o
  -2   2  13        4.00        8.37      6.73 o
  -1   2  13      272.56      274.96     16.15 o
   0   2  13      124.51      129.37     10.38 o
   1   2  13       14.81       11.82      6.84 o
   2   2  13       46.13       56.41      8.59 o
   3   2  13       52.25       52.41      8.67 o
   4   2  13        1.04       -3.33      6.93 o
   5   2  13       20.31       30.44     12.36 o
   6   2  13       91.20       94.20      9.26 o
   7   2  13       12.12        2.11      6.63 o
   8   2  13       35.73       39.81      8.33 o
   9   2  13       98.24      118.81     12.10 o
 -13   3  13        2.74        1.89     10.89 o
 -12   3  13       88.96       91.41     14.86 o
 -11   3  13        3.12       -7.40      9.31 o
 -10   3  13       83.07       88.30     13.32 o
  -9   3  13        0.71        0.10     11.01 o
  -8   3  13        4.73        9.98      6.82 o
  -7   3  13        8.79        7.46      9.11 o
  -6   3  13       77.33       55.19     10.68 o
  -5   3  13       32.33       39.96      7.77 o
  -4   3  13       18.64       30.80      7.58 o
  -3   3  13       27.90       35.99      7.38 o
  -2   3  13        5.89        0.41      6.87 o
  -1   3  13        9.63        0.79      6.52 o
   0   3  13       29.88       30.40      7.26 o
   1   3  13        0.91       -7.01      7.24 o
   2   3  13        2.53       -0.30      6.25 o
   3   3  13       57.89       53.99      8.70 o
   4   3  13        2.49       -2.75     10.58 o
   5   3  13        5.02       15.47      9.11 o
   6   3  13       25.40       20.08      7.27 o
   7   3  13        0.02       -4.00      6.45 o
   8   3  13        0.24       -6.38      6.38 o
   9   3  13       39.47       35.43     11.46 o
 -13   4  13       20.56       15.94     11.91 o
 -12   4  13       15.81       25.49     11.28 o
 -11   4  13       67.43       56.13     12.45 o
 -10   4  13        0.00       -2.52     10.69 o
  -9   4  13        0.00        0.06      8.76 o
  -8   4  13        0.24       -6.77      8.22 o
  -7   4  13       53.22       48.86     10.89 o
  -6   4  13        0.03       -3.04      6.25 o
  -5   4  13        0.99       -0.84      6.17 o
  -4   4  13       59.25       59.90      8.29 o
  -3   4  13      240.69      204.08     12.20 o
  -2   4  13       33.79       26.15      7.34 o
  -1   4  13       44.51       42.84      7.97 o
   0   4  13       55.91       66.53      8.83 o
   1   4  13        0.53       -5.52      5.52 o
   2   4  13       10.37        5.52      6.88 o
   3   4  13        0.05        3.34      6.88 o
   4   4  13       13.02        5.75     14.47 o
   5   4  13        0.31       -0.01      7.21 o
   6   4  13       57.30       75.85      8.93 o
   7   4  13       65.63       57.39      8.97 o
   8   4  13        0.11       -6.91      6.91 o
   9   4  13       40.43       28.53      8.72 o
 -13   5  13       51.93       56.75     15.10 o
 -12   5  13       62.25       98.39     14.66 o
 -11   5  13        0.04        2.62      9.56 o
 -10   5  13        0.43        3.13      9.05 o
  -9   5  13        7.16        9.80      9.31 o
  -8   5  13        0.38        1.00      8.15 o
  -7   5  13        6.84       16.98      7.21 o
  -6   5  13      132.75      116.69     10.31 o
  -5   5  13       36.11       37.19      8.04 o
  -4   5  13        0.06       -2.53      5.79 o
  -3   5  13       23.20       22.89      7.02 o
  -2   5  13       23.18       25.13     10.67 o
  -1   5  13       38.61       51.96      8.23 o
   0   5  13        4.17        5.63      6.29 o
   1   5  13       88.97       84.93      9.56 o
   2   5  13        4.97        1.02      6.52 o
   3   5  13       24.30       13.85      9.11 o
   4   5  13        6.88        2.77      8.49 o
   5   5  13       37.08       39.11      8.82 o
   6   5  13      198.13      223.61     12.61 o
   7   5  13       26.13       31.69      7.85 o
   8   5  13       50.36       80.29     10.02 o
   9   5  13        5.70       10.29     16.98 o
 -13   6  13        4.14       11.71     11.73 o
 -12   6  13        0.01        2.59     11.01 o
 -11   6  13        5.77       -5.10      9.82 o
 -10   6  13        1.68       -4.16     11.95 o
  -9   6  13       14.60        1.00      9.76 o
  -8   6  13       17.91       17.34      9.31 o
  -7   6  13        0.04       -5.79      5.79 o
  -6   6  13       17.82       15.38      7.30 o
  -5   6  13        4.22        8.18      6.73 o
  -4   6  13       75.99       92.76      9.53 o
  -3   6  13       50.48       50.20      8.34 o
  -2   6  13        1.31       -2.59      6.03 o
  -1   6  13        2.44        9.99      6.54 o
   0   6  13       76.73       85.60     17.06 o
   1   6  13       88.06       83.39      9.61 o
   2   6  13       96.87       85.86     14.15 o
   3   6  13        4.49       12.50      8.67 o
   4   6  13        0.23       -3.31      7.77 o
   5   6  13        0.24       -4.41      7.12 o
   6   6  13        0.44       -5.33      7.45 o
   7   6  13      108.25      103.76     10.31 o
   8   6  13        4.56       10.88     11.46 o
   9   6  13       11.79        8.86     11.34 o
 -12   7  13       71.57       69.03     13.52 o
 -11   7  13        1.95       22.52     14.15 o
 -10   7  13        0.49        7.90     10.11 o
  -9   7  13       75.94       77.04     12.62 o
  -8   7  13      101.99      113.09     13.43 o
  -7   7  13        4.76        3.10      6.98 o
  -6   7  13       27.41       17.48      9.75 o
  -5   7  13        1.17       -5.79      5.79 o
  -4   7  13        3.74        6.92      6.46 o
  -3   7  13       19.71       31.60     11.75 o
  -2   7  13        0.67        2.58      6.65 o
  -1   7  13      128.57      134.59     11.22 o
   0   7  13      137.69      122.63     13.12 o
   1   7  13      103.78      107.85     12.67 o
   2   7  13       10.46        4.72      9.75 o
   3   7  13        0.01       -4.94      7.70 o
   4   7  13        0.31       -1.16      8.67 o
   5   7  13        8.18        3.15      7.30 o
   6   7  13       53.98       57.96      9.92 o
   7   7  13        0.15        4.70      8.29 o
   8   7  13       13.71       17.60      9.32 o
 -12   8  13       49.14       27.05     17.61 o
 -11   8  13       24.80       31.87     13.21 o
 -10   8  13        1.93        1.55      9.56 o
  -9   8  13       25.35       14.12     10.45 o
  -8   8  13        1.53        2.26      7.25 o
  -7   8  13        0.02        7.26      7.02 o
  -6   8  13       35.06       40.26     10.68 o
  -5   8  13        9.15       -1.10      7.01 o
  -4   8  13       36.92       37.38      8.29 o
  -3   8  13      146.77      158.62     11.47 o
  -2   8  13      120.19      134.63     13.52 o
  -1   8  13       73.04       66.77     11.34 o
   0   8  13       39.20       23.06      9.56 o
   1   8  13       72.32       66.05     12.90 o
   2   8  13        0.69       -3.77      7.77 o
   3   8  13       24.91        8.91      9.44 o
   4   8  13        0.42       -5.38      7.02 o
   5   8  13        0.64       -6.88      6.88 o
   6   8  13        2.23       10.25      8.47 o
   7   8  13        9.51       -3.88      9.07 o
   8   8  13        9.67       -3.18     12.27 o
 -11   9  13       22.28       42.15     16.98 o
 -10   9  13        2.62        1.26     13.21 o
  -9   9  13       54.53       33.97     15.73 o
  -8   9  13      116.61      112.17     13.52 o
  -7   9  13        7.88        5.35      8.90 o
  -6   9  13        0.84       -7.33      7.33 o
  -5   9  13       53.81       49.07     10.45 o
  -4   9  13       12.63        7.55      8.45 o
  -3   9  13       67.06       67.22     13.84 o
  -2   9  13      327.20      377.46     20.68 o
  -1   9  13       15.38        2.58      9.75 o
   0   9  13       47.75       57.79     12.58 o
   1   9  13        0.35       -0.22      8.15 o
   2   9  13        4.48       -5.90      8.22 o
   3   9  13       38.55       58.79     11.78 o
   4   9  13        2.70        7.42      8.19 o
   5   9  13        6.26       -6.51      7.47 o
   6   9  13        6.02        3.37      8.66 o
   7   9  13        5.40       24.17      9.68 o
   8   9  13        0.19       -2.93     10.20 o
 -11  10  13       79.40      117.00     20.13 o
 -10  10  13       12.03       11.95     13.84 o
  -9  10  13       21.93       16.36     10.68 o
  -8  10  13        2.49        1.32     10.38 o
  -7  10  13        0.78       -7.55      8.90 o
  -6  10  13      108.82      131.02     13.77 o
  -5  10  13       35.53       22.56     10.20 o
  -4  10  13        0.05       -5.14      8.86 o
  -3  10  13        0.25      -10.06     10.06 o
  -2  10  13       80.20      100.99     12.45 o
  -1  10  13       43.63       64.46     11.46 o
   0  10  13        1.72      -10.69     10.69 o
   1  10  13       34.38       16.27      9.31 o
   2  10  13       17.42       28.02     10.65 o
   3  10  13        8.38        5.10      7.94 o
   4  10  13      158.74      164.26     13.54 o
   5  10  13        2.95        6.15     11.98 o
   6  10  13       26.03       37.22     10.16 o
   7  10  13       31.78       35.65     12.23 o
 -10  11  13        2.18        3.15     13.21 o
  -9  11  13       56.14       85.44     13.52 o
  -8  11  13       24.83       26.29     10.45 o
  -7  11  13        7.75       -1.27      8.86 o
  -6  11  13        2.48        8.36      9.31 o
  -5  11  13      123.36      126.02     14.21 o
  -4  11  13       40.24       26.50     12.58 o
  -3  11  13        0.86       10.88      9.11 o
  -2  11  13       46.46       51.96     11.12 o
  -1  11  13       42.72       45.07     10.69 o
   0  11  13       10.94       -0.31      8.45 o
   1  11  13        6.39       15.97      9.56 o
   2  11  13       28.77       23.88     10.65 o
   3  11  13       26.79       24.36      8.70 o
   4  11  13        0.68       -7.34      7.34 o
   5  11  13       77.10       64.04     11.09 o
   6  11  13       18.93       22.80      9.54 o
   7  11  13       44.38       70.45     20.13 o
 -10  12  13       55.94       30.82     16.98 o
  -9  12  13        4.72        1.09     11.01 o
  -8  12  13      134.09      169.19     15.75 o
  -7  12  13        3.01       -8.45      8.45 o
  -6  12  13        2.30       -8.13      8.22 o
  -5  12  13        9.45        5.66      9.79 o
  -4  12  13        1.54       -6.51      8.86 o
  -3  12  13       26.09       27.69     10.73 o
  -2  12  13       11.87       -0.63      8.90 o
  -1  12  13       46.21       61.35     11.56 o
   0  12  13        0.09        1.26      8.90 o
   1  12  13       44.98       62.21     22.02 o
   2  12  13       19.85       32.80      9.26 o
   3  12  13       12.75        9.13      8.34 o
   4  12  13        8.77        3.45      7.88 o
   5  12  13        1.89        5.45     10.03 o
   6  12  13       34.43       31.13     11.91 o
  -9  13  13      102.86      127.18     15.23 o
  -8  13  13       21.88       21.83     10.65 o
  -7  13  13       61.31       74.52     12.62 o
  -6  13  13       21.60       27.38     10.84 o
  -5  13  13        6.40       13.84     13.84 o
  -4  13  13        3.98        6.50     23.59 o
  -3  13  13        3.26       -7.75      9.75 o
  -2  13  13        4.82       16.03     10.00 o
  -1  13  13        8.70       -2.32      9.05 o
   0  13  13        1.54       -3.58      8.42 o
   1  13  13       10.76        3.25      9.56 o
   2  13  13       18.64       23.96      8.70 o
   3  13  13       80.14      101.61     11.67 o
   4  13  13        0.10       -3.34      7.92 o
   5  13  13        2.54        0.58     10.69 o
  -8  14  13       29.94       30.11     11.18 o
  -7  14  13       31.35       49.42     11.73 o
  -6  14  13       12.17       16.74     10.65 o
  -5  14  13        5.07        9.55     16.04 o
  -4  14  13       33.11       31.31     10.89 o
  -3  14  13        9.86       12.09     10.20 o
  -2  14  13        0.13       -7.85     12.27 o
  -1  14  13        9.42        8.18     15.10 o
   0  14  13       10.02       24.07     10.65 o
   1  14  13       10.12        7.01      8.29 o
   2  14  13       38.53       51.15      9.91 o
   3  14  13        3.52       -5.34      7.92 o
   4  14  13        0.38       -3.54     10.00 o
  -6  15  13        0.15        3.94      9.56 o
  -5  15  13       42.41       58.65     12.18 o
  -4  15  13        0.57        3.05     10.00 o
  -3  15  13        4.47       -8.86      8.86 o
  -2  15  13       13.20       20.10     11.64 o
  -1  15  13       17.43       14.32     11.01 o
   0  15  13       11.40        9.97      8.80 o
   1  15  13        1.28       -5.79      7.97 o
   2  15  13        4.36       10.55     11.53 o
   3  15  13        0.25        6.89     11.64 o
  -4  16  13       25.14       19.37     16.67 o
  -3  16  13        0.98       -1.07     14.78 o
  -2  16  13       78.70       97.37     14.21 o
  -1  16  13        0.05       -8.70      9.96 o
   0  16  13        1.57        3.04     10.39 o
   1  16  13        2.03       11.95     16.36 o
 -12   0  14       10.19       20.13     16.98 o
 -11   0  14        1.31       -1.26     15.73 o
 -10   0  14        1.72       -9.44     13.84 o
  -9   0  14       24.09       27.05     14.47 o
  -8   0  14        0.05       -8.49      8.49 o
  -7   0  14        1.49        3.15     13.21 o
  -6   0  14       66.11       77.37     18.24 o
  -5   0  14      112.71      120.78     20.13 o
  -4   0  14        4.60       14.47     12.58 o
  -3   0  14      125.49      129.58     19.50 o
  -2   0  14      159.44      169.21     20.76 o
  -1   0  14       24.64       32.08     13.84 o
   0   0  14       12.81       14.47     13.21 o
   1   0  14       43.55       49.07     14.47 o
   2   0  14        9.21       15.73     13.84 o
   3   0  14        6.79       -8.18     11.95 o
   4   0  14       25.48       31.45     15.10 o
   5   0  14        1.09        2.52     12.58 o
   6   0  14        0.03       -5.15      9.31 o
   7   0  14       14.11        8.18     16.36 o
   8   0  14        6.67       -6.29     15.73 o
 -12   1  14        8.22       14.54     12.27 o
 -11   1  14       23.50       25.08     10.89 o
 -10   1  14       21.18       28.13     10.89 o
  -9   1  14        7.89       18.02     10.20 o
  -8   1  14        1.07       13.40      7.66 o
  -7   1  14        4.23       12.96     10.69 o
  -6   1  14        3.20       27.92     16.98 o
  -5   1  14       32.83       19.24      9.76 o
  -4   1  14       63.77       88.41     12.27 o
  -3   1  14        7.42       13.52      8.67 o
  -2   1  14      295.86      276.44     18.24 o
  -1   1  14      130.15      108.74     13.07 o
   0   1  14        2.55        2.50      6.61 o
   1   1  14        2.73       -1.21      6.54 o
   2   1  14       15.37       13.45      7.25 o
   3   1  14       25.52       25.45      8.21 o
   4   1  14       67.22       59.84     12.14 o
   5   1  14       64.24       80.84     10.75 o
   6   1  14       36.63       35.68      8.15 o
   7   1  14        1.08       -7.74     10.00 o
   8   1  14       64.94       55.10     19.19 o
 -12   2  14       21.27       33.44     12.62 o
 -11   2  14        4.98       11.43     10.00 o
 -10   2  14       27.33       26.73     11.12 o
  -9   2  14        0.48       -6.81     15.41 o
  -8   2  14        5.75       10.90      9.49 o
  -7   2  14       50.80       57.43     12.01 o
  -6   2  14        5.92       19.09      9.56 o
  -5   2  14       30.54       38.69     10.68 o
  -4   2  14       10.47       13.43      8.86 o
  -3   2  14       56.60       53.17     11.64 o
  -2   2  14       15.98       16.73      7.25 o
  -1   2  14       26.50       30.28      7.86 o
   0   2  14       15.51        6.31      7.02 o
   1   2  14        9.41       10.30      6.93 o
   2   2  14        0.38        6.21      6.88 o
   3   2  14        0.53        0.62      6.61 o
   4   2  14       14.77       16.19      7.71 o
   5   2  14        2.46        1.92      8.86 o
   6   2  14        1.36        3.50      7.34 o
   7   2  14        4.84        3.65      7.45 o
   8   2  14        1.69        7.43      9.54 o
 -12   3  14        1.35        1.04     10.45 o
 -11   3  14       89.46       75.87     13.43 o
 -10   3  14       38.55       36.69     11.73 o
  -9   3  14        9.83        1.57      9.34 o
  -8   3  14       39.75       35.75     10.65 o
  -7   3  14        3.55       12.27     10.23 o
  -6   3  14      111.67      147.60     14.86 o
  -5   3  14       12.26       -1.79      8.42 o
  -4   3  14        0.38        7.55      8.45 o
  -3   3  14       32.67       35.86      7.97 o
  -2   3  14       25.23       35.91     10.09 o
  -1   3  14        0.51        4.19      6.77 o
   0   3  14       26.67       20.78      7.72 o
   1   3  14        1.25       -3.06      6.75 o
   2   3  14       13.10        6.64      7.19 o
   3   3  14       40.28       60.60      9.56 o
   4   3  14       33.56       24.94     10.20 o
   5   3  14        0.33       -2.37      9.56 o
   6   3  14        5.36       12.68      8.56 o
   7   3  14        7.70       -1.89      7.43 o
   8   3  14        0.04        2.48      8.94 o
 -12   4  14       41.87       45.38     13.12 o
 -11   4  14        4.17       -9.56      9.56 o
 -10   4  14       20.53       13.52     11.12 o
  -9   4  14       19.68       34.31     15.10 o
  -8   4  14        6.38        6.63     13.21 o
  -7   4  14        1.08       19.17     16.98 o
  -6   4  14        0.19       -0.17      9.75 o
  -5   4  14       18.49       25.22     16.67 o
  -4   4  14       12.37       11.42      7.21 o
  -3   4  14       39.38       47.06      8.45 o
  -2   4  14        0.06       -6.55      6.55 o
  -1   4  14       14.90       13.82      7.38 o
   0   4  14        6.54       -3.40      6.27 o
   1   4  14        2.59        5.45      6.90 o
   2   4  14       44.91       27.11      9.06 o
   3   4  14       37.97       47.43     11.09 o
   4   4  14        2.30        4.46     10.38 o
   5   4  14       44.68       55.82     10.29 o
   6   4  14        0.23        0.12      7.29 o
   7   4  14       23.76       20.50      9.64 o
   8   4  14       39.35       52.65     10.82 o
 -12   5  14        0.80       13.95     11.28 o
 -11   5  14        1.68       26.75     15.73 o
 -10   5  14        2.94        8.81     10.23 o
  -9   5  14        0.60        7.94      9.31 o
  -8   5  14       13.87       21.55     10.20 o
  -7   5  14       11.53       -1.35     15.10 o
  -6   5  14      160.15      141.10     14.86 o
  -5   5  14       64.55       58.56      9.20 o
  -4   5  14       38.54       40.90      8.70 o
  -3   5  14        1.02       -0.09      6.75 o
  -2   5  14       18.01       26.88      8.23 o
  -1   5  14       89.24      103.98     10.39 o
   0   5  14        1.65        1.66      6.61 o
   1   5  14        9.84       12.10      7.27 o
   2   5  14       20.51       20.13     10.00 o
   3   5  14       74.61       59.87     12.01 o
   4   5  14       52.12       45.44     11.46 o
   5   5  14        2.42        1.42      8.05 o
   6   5  14        6.03       -2.73      7.13 o
   7   5  14       10.37       15.94      7.98 o
   8   5  14        5.36      -10.69     14.47 o
 -11   6  14        8.95       15.07     11.18 o
 -10   6  14        1.19       -2.95     12.90 o
  -9   6  14       37.52       43.32     17.61 o
  -8   6  14       58.80       68.36     13.84 o
  -7   6  14        1.97        1.23     11.64 o
  -6   6  14        2.18       13.10     10.06 o
  -5   6  14      131.59      132.25     11.50 o
  -4   6  14      141.80      147.17     11.85 o
  -3   6  14        0.88       -3.12      6.54 o
  -2   6  14        8.23        7.73      6.82 o
  -1   6  14        0.29       -6.52      6.52 o
   0   6  14       81.10       79.91     12.01 o
   1   6  14       99.61       86.22     12.45 o
   2   6  14       25.49       24.48     10.20 o
   3   6  14        3.21        2.34      9.49 o
   4   6  14       52.39       77.38     12.88 o
   5   6  14       56.17       47.07     10.16 o
   6   6  14        7.01       16.44      7.61 o
   7   6  14        0.07        1.12     10.00 o
 -11   7  14        8.99       15.32     11.63 o
 -10   7  14       20.17       27.13     12.90 o
  -9   7  14       25.04        6.80     10.84 o
  -8   7  14       12.00       20.88      9.94 o
  -7   7  14        6.38        4.21      8.67 o
  -6   7  14       31.65       32.89      8.70 o
  -5   7  14       81.60       91.67     10.62 o
  -4   7  14        1.98        7.34      7.38 o
  -3   7  14       51.90       43.35      8.92 o
  -2   7  14       48.01       64.96     11.28 o
  -1   7  14        8.43       12.78      9.11 o
   0   7  14        0.20        8.90     15.10 o
   1   7  14      103.24       97.85     13.12 o
   2   7  14      113.84      149.42     15.10 o
   3   7  14       19.52       -2.21      9.49 o
   4   7  14        5.52        5.59      8.43 o
   5   7  14        3.97        1.90      8.31 o
   6   7  14       29.45       25.35      9.76 o
   7   7  14       54.31       69.13     24.53 o
 -11   8  14       45.71       40.89     18.24 o
 -10   8  14       20.18        3.77     14.47 o
  -9   8  14        4.56       27.68     15.10 o
  -8   8  14       12.96        8.30     19.19 o
  -7   8  14       24.23       -1.89     11.95 o
  -6   8  14        1.13       -3.26      8.67 o
  -5   8  14       23.51       22.66     10.00 o
  -4   8  14       77.08       99.05     12.67 o
  -3   8  14       26.55       21.13      9.76 o
  -2   8  14        2.61      -10.52     17.30 o
  -1   8  14       13.20       11.35      9.31 o
   0   8  14       57.81       51.86     10.89 o
   1   8  14       64.61       38.97     12.58 o
   2   8  14        8.44       14.23     10.00 o
   3   8  14       38.71       39.12     11.34 o
   4   8  14        2.45       -8.57     12.99 o
   5   8  14        2.49       -0.49      8.13 o
   6   8  14       10.75       24.87     11.28 o
   7   8  14       16.72        7.55     15.73 o
 -10   9  14       10.32       30.19     17.61 o
  -9   9  14       59.04       34.60     17.61 o
  -8   9  14       12.55        4.40     15.10 o
  -7   9  14        4.68        0.60      9.11 o
  -6   9  14       57.08       55.67     11.12 o
  -5   9  14       43.31       47.46     10.89 o
  -4   9  14        5.97        9.80      9.56 o
  -3   9  14        0.38       -8.01      8.01 o
  -2   9  14        2.16        4.47      8.86 o
  -1   9  14        5.74       21.58     10.00 o
   0   9  14        0.06       -1.89      8.67 o
   1   9  14        1.81       -3.77      8.90 o
   2   9  14        0.22      -10.38     10.38 o
   3   9  14        1.52       -4.28      9.05 o
   4   9  14        0.11        8.53      8.17 o
   5   9  14        8.85       12.91     10.31 o
   6   9  14        3.35       16.69     11.28 o
 -10  10  14       36.87       28.94     16.36 o
  -9  10  14        4.94       26.42     16.98 o
  -8  10  14       34.43       44.66     17.61 o
  -7  10  14       32.19       22.20     10.69 o
  -6  10  14       40.67       43.55     11.54 o
  -5  10  14        3.67        0.37      9.21 o
  -4  10  14       38.69       49.36     14.78 o
  -3  10  14       56.23       66.56     11.78 o
  -2  10  14       11.78       19.50     10.23 o
  -1  10  14        0.12       -8.60      8.60 o
   0  10  14       51.42       41.58     11.54 o
   1  10  14       18.03       31.14     10.68 o
   2  10  14       13.59       18.30     13.84 o
   3  10  14        5.86        6.20      8.36 o
   4  10  14        0.01        2.48      8.44 o
   5  10  14        7.57       -5.66     14.78 o
  -9  11  14        0.03      -13.84     13.84 o
  -8  11  14        9.28       10.40     10.45 o
  -7  11  14       28.37       32.40     16.67 o
  -6  11  14        2.12        1.90     22.33 o
  -5  11  14      103.63       92.85     13.77 o
  -4  11  14       48.85       40.81     11.34 o
  -3  11  14        0.02        8.21      9.56 o
  -2  11  14        6.56       -0.08      8.67 o
  -1  11  14       17.21       28.11     10.45 o
   0  11  14       16.00       27.41     12.58 o
   1  11  14       23.74       40.22     11.54 o
   2  11  14        0.29       -3.86      9.56 o
   3  11  14        0.46       -8.34      8.34 o
   4  11  14        1.74       23.45     10.89 o
   5  11  14        0.19       -2.56     10.45 o
  -8  12  14       44.63       64.61     15.10 o
  -7  12  14        1.32        8.81     10.23 o
  -6  12  14       21.78       15.53     12.27 o
  -5  12  14        0.57       -8.18      9.76 o
  -4  12  14       88.74       83.87     13.56 o
  -3  12  14       58.88       78.41     13.34 o
  -2  12  14       29.11       31.14     11.56 o
  -1  12  14       31.00       31.20     10.89 o
   0  12  14       21.77       20.92     10.20 o
   1  12  14       16.27       26.65     11.09 o
   2  12  14       12.52       20.25      9.20 o
   3  12  14       33.89       35.56      9.65 o
   4  12  14       23.92       13.39     11.28 o
  -7  13  14        1.95       12.27     10.68 o
  -6  13  14       15.54        5.66     10.69 o
  -5  13  14        2.58        1.26     10.23 o
  -4  13  14        1.00       -3.70     10.38 o
  -3  13  14       23.66       21.29     11.34 o
  -2  13  14      103.93       97.48     14.45 o
  -1  13  14        4.43       12.59     10.00 o
   0  13  14        8.03       17.45     10.45 o
   1  13  14        3.78        2.38     15.01 o
   2  13  14       33.10       29.84     10.07 o
   3  13  14        7.85       18.24     15.73 o
  -5  14  14       67.76       41.52     12.01 o
  -4  14  14        4.30       10.10     14.15 o
  -3  14  14       13.63       19.24     11.28 o
  -2  14  14        2.49       -1.03     10.89 o
  -1  14  14        0.02       -0.88      9.21 o
   0  14  14       22.71       11.74     10.45 o
   1  14  14       40.77       41.74     11.91 o
 -11   1  15        7.31       12.89     11.78 o
 -10   1  15       22.76       15.01     12.90 o
  -9   1  15        1.43        2.19     10.45 o
  -8   1  15        2.59       -9.41      9.49 o
  -7   1  15       25.74       21.56     10.65 o
  -6   1  15        9.16       14.89      9.94 o
  -5   1  15        1.65       -2.69      8.86 o
  -4   1  15        8.35        3.07      9.11 o
  -3   1  15        0.86       14.15      9.79 o
  -2   1  15        0.45       -1.26      8.01 o
  -1   1  15        0.07        1.48      8.67 o
   0   1  15       14.95        9.56      9.76 o
   1   1  15        3.68        1.50      9.31 o
   2   1  15       12.80       -6.04      9.11 o
   3   1  15        1.02        6.92      9.79 o
   4   1  15        1.34       -0.58      9.11 o
   5   1  15        0.12       22.02     14.47 o
   6   1  15        1.63       -1.26     16.04 o
 -11   2  15        0.13       11.71     11.54 o
 -10   2  15       21.33       10.03     10.89 o
  -9   2  15       71.55       78.10     21.07 o
  -8   2  15        0.38        2.37      9.21 o
  -7   2  15       36.86       27.64     11.32 o
  -6   2  15        2.51       11.83     11.32 o
  -5   2  15        8.62       -0.43      8.42 o
  -4   2  15       13.21       -0.25      8.86 o
  -3   2  15       11.66        1.96      9.11 o
  -2   2  15        0.88       -7.70      7.70 o
  -1   2  15        5.97       19.65      9.49 o
   0   2  15        0.85       -7.57      8.15 o
   1   2  15        0.12       -7.34      8.67 o
   2   2  15        5.73       12.38      9.76 o
   3   2  15        3.90        5.69     13.21 o
   4   2  15        2.94       17.61     15.10 o
   5   2  15        6.68        2.52     13.84 o
   6   2  15        2.81        9.18      9.16 o
 -11   3  15        1.60       13.39     11.54 o
 -10   3  15        2.93       14.93     11.54 o
  -9   3  15        2.11       12.23     10.45 o
  -8   3  15      108.90      140.20     16.01 o
  -7   3  15       13.54        3.01     10.20 o
  -6   3  15       97.88      111.05     14.23 o
  -5   3  15       65.16       90.87     28.62 o
  -4   3  15       17.72       13.07      9.82 o
  -3   3  15       19.11        9.67      9.56 o
  -2   3  15       76.52       90.53     13.34 o
  -1   3  15        0.25       -3.92      8.60 o
   0   3  15       48.89       55.26     11.56 o
   1   3  15        0.05        9.52     10.06 o
   2   3  15        1.82        3.07      7.52 o
   3   3  15        1.83       -0.16      9.56 o
   4   3  15       28.26       10.19     10.45 o
   5   3  15       10.84        5.18     10.12 o
   6   3  15        6.79       17.84     11.51 o
 -10   4  15        1.46       -4.03     11.01 o
  -9   4  15       27.71       28.88     11.54 o
  -8   4  15       47.43       54.40     12.67 o
  -7   4  15       40.63       28.52     11.54 o
  -6   4  15       76.77      107.86     13.79 o
  -5   4  15        4.92       -0.94      9.79 o
  -4   4  15        7.61       13.48      9.76 o
  -3   4  15       16.53       23.77     11.95 o
  -2   4  15        2.81       -5.34      8.67 o
  -1   4  15       61.31       71.54     10.29 o
   0   4  15        4.74        9.35      8.23 o
   1   4  15       34.66       31.52      9.18 o
   2   4  15        1.59       15.38     10.00 o
   3   4  15        0.04       10.06     10.23 o
   4   4  15        7.64        1.89     13.52 o
   5   4  15       56.21       78.99     11.47 o
   6   4  15       14.79       30.10     10.26 o
 -10   5  15        0.56       -1.89     11.12 o
  -9   5  15        5.00        1.18     12.27 o
  -8   5  15        9.40        8.81     10.23 o
  -7   5  15       18.69       23.30     10.65 o
  -6   5  15       21.36       15.88     10.84 o
  -5   5  15      130.55      143.09     15.30 o
  -4   5  15       14.31        6.90      9.56 o
  -3   5  15        3.26        7.55      9.34 o
  -2   5  15        7.42        3.90      7.52 o
  -1   5  15       32.18       31.65      9.06 o
   0   5  15       74.39       67.62     12.43 o
   1   5  15        3.94       -1.41      9.11 o
   2   5  15       36.87       57.43     12.01 o
   3   5  15       58.37       69.18     27.68 o
   4   5  15        0.29       -6.13      9.76 o
   5   5  15       13.78       28.50     10.03 o
   6   5  15        0.23       21.62     12.23 o
 -10   6  15       15.69       19.92     11.91 o
  -9   6  15       15.75        2.50     10.73 o
  -8   6  15       13.63       16.62     10.45 o
  -7   6  15       14.14       16.49     10.45 o
  -6   6  15       17.57       15.94     32.08 o
  -5   6  15        2.01       -8.86      8.86 o
  -4   6  15        4.77       20.65     10.28 o
  -3   6  15        7.41        5.14      7.61 o
  -2   6  15        0.41       -4.76      8.67 o
  -1   6  15       21.21       32.17     10.84 o
   0   6  15       15.81       16.44     11.95 o
   1   6  15       39.03       44.13     18.24 o
   2   6  15        0.04       -9.11      9.11 o
   3   6  15       31.46       40.05     11.91 o
   4   6  15      119.03      143.40     16.68 o
   5   6  15        8.19        5.66     10.23 o
  -9   7  15       13.38       35.23     16.98 o
  -8   7  15        4.86        4.40      9.79 o
  -7   7  15       27.86       21.44     10.88 o
  -6   7  15        4.39        8.18     10.23 o
  -5   7  15       17.50       14.47     14.47 o
  -4   7  15       11.21       12.09     10.20 o
  -3   7  15        1.96        2.20      9.12 o
  -2   7  15       35.72       46.32     11.54 o
  -1   7  15       43.58       54.72     12.67 o
   0   7  15       64.84       56.84     23.27 o
   1   7  15       25.17       13.77     10.45 o
   2   7  15       89.59      113.45     15.34 o
   3   7  15       31.24       53.81     17.30 o
   4   7  15        3.66       -1.82      8.92 o
   5   7  15       15.33       25.51     20.76 o
  -9   8  15        2.47      -13.21     13.21 o
  -8   8  15       13.81       27.05     15.73 o
  -7   8  15        0.25      -10.69     10.69 o
  -6   8  15       49.51       29.56     15.10 o
  -5   8  15        8.91      -11.32     11.32 o
  -4   8  15        2.57       -0.61     12.27 o
  -3   8  15       16.33       10.38     10.23 o
  -2   8  15       88.64      114.80     14.45 o
  -1   8  15       60.17       54.85     12.67 o
   0   8  15        0.39        7.55     13.84 o
   1   8  15        5.87       -5.45      9.21 o
   2   8  15        5.88       16.79     14.78 o
   3   8  15        6.58       23.62     10.89 o
   4   8  15        4.78       11.64     10.68 o
  -8   9  15        8.75       16.36     15.10 o
  -7   9  15       45.12       35.23     16.36 o
  -6   9  15        5.54      -10.06     12.58 o
  -5   9  15       36.02       41.89     11.09 o
  -4   9  15       43.31       55.17     14.15 o
  -3   9  15       25.56       15.10     10.23 o
  -2   9  15       27.10       23.92     24.53 o
  -1   9  15       61.29       37.41     12.43 o
   0   9  15       87.35      106.29     14.21 o
   1   9  15        0.36       -7.35      9.76 o
   2   9  15        0.46        6.64     10.00 o
   3   9  15       35.95       57.94     13.56 o
   4   9  15       18.82       18.54     11.34 o
  -7  10  15        2.03        4.40     15.10 o
  -6  10  15        9.23       25.79     16.04 o
  -5  10  15        7.54       -7.55      9.34 o
  -4  10  15        8.52        8.30      9.94 o
  -3  10  15      119.64      131.54     16.98 o
  -2  10  15       32.76       47.39     12.01 o
  -1  10  15        0.17        8.93     10.45 o
   0  10  15        4.29       22.00     10.89 o
   1  10  15       10.64       12.58     10.23 o
   2  10  15        3.53       -1.66     18.87 o
   3  10  15       18.31       22.81     11.73 o
  -6  11  15        9.48       10.96     10.65 o
  -5  11  15        0.45      -10.06     10.06 o
  -4  11  15        0.32        1.74      9.49 o
  -3  11  15        0.80       -9.44      9.44 o
  -2  11  15       72.95       78.19     22.02 o
  -1  11  15        1.12       -0.19      9.56 o
   0  11  15       29.95       19.97     11.34 o
   1  11  15       39.50       56.28     13.32 o
   2  11  15       51.95       67.22     13.77 o
  -5  12  15        0.21        0.00     14.47 o
  -4  12  15       42.03       41.11     14.47 o
  -3  12  15       53.53       57.64     13.12 o
  -2  12  15       12.42       15.75     11.01 o
  -1  12  15        6.54       15.96     19.50 o
   0  12  15       46.70       66.62     13.34 o
  -9   0  16       46.53       53.47     20.13 o
  -8   0  16       45.36       60.39     19.50 o
  -7   0  16      183.90      239.66     28.31 o
  -6   0  16       13.53       30.19     16.98 o
  -5   0  16       22.98       22.02     15.73 o
  -4   0  16        8.37      -13.21     13.21 o
  -3   0  16        5.05       10.69     14.47 o
  -2   0  16       52.73       62.27     18.24 o
  -1   0  16        0.00       23.27     15.73 o
   0   0  16      174.13      239.04     26.42 o
   1   0  16       18.95        5.66     13.84 o
   2   0  16       13.17       30.82     16.98 o
   3   0  16       43.25       52.21     18.24 o
  -9   1  16        0.83      -10.39     10.39 o
  -8   1  16       29.56       26.33     12.23 o
  -7   1  16       28.38       35.55     12.67 o
  -6   1  16      131.75      162.25     35.54 o
  -5   1  16       21.39       22.86     10.45 o
  -4   1  16        1.53       -8.81      8.81 o
  -3   1  16        2.57       -3.00      9.56 o
  -2   1  16        2.97       -5.24      9.56 o
  -1   1  16       43.30       38.06     12.01 o
   0   1  16        0.81       12.87     10.65 o
   1   1  16       89.33      107.39     14.86 o
   2   1  16        0.21       -9.79      9.79 o
   3   1  16       17.53       -7.55     14.47 o
   4   1  16       40.53       33.97     18.24 o
  -9   2  16        1.41       -2.37     22.33 o
  -8   2  16       21.79       31.93     12.67 o
  -7   2  16       75.20       93.73     14.68 o
  -6   2  16        5.41        0.06     15.73 o
  -5   2  16        0.05        6.34     10.56 o
  -4   2  16        0.29       -6.50     11.01 o
  -3   2  16        9.43        9.72     16.36 o
  -2   2  16        9.01      -13.21     13.21 o
  -1   2  16        3.50       22.80     13.21 o
   0   2  16       35.92       58.68     15.41 o
   1   2  16       25.87       45.61     12.45 o
   2   2  16        7.11       28.94     16.36 o
   3   2  16       19.77       15.10     15.73 o
   4   2  16       73.17       39.63     18.24 o
  -9   3  16       11.12        1.08     11.01 o
  -8   3  16        0.02       10.69     11.28 o
  -7   3  16        5.73        9.44     13.84 o
  -6   3  16        0.75       -6.77      9.49 o
  -5   3  16        2.01       -3.00     10.65 o
  -4   3  16        4.31       12.73     10.39 o
  -3   3  16       12.85        7.97     17.61 o
  -2   3  16        0.61       -5.19     11.01 o
  -1   3  16        2.40       11.92     10.20 o
   0   3  16        1.28        3.95     11.01 o
   1   3  16       28.78       21.39     15.73 o
   2   3  16        2.60        3.15     15.73 o
   3   3  16        2.88      -12.58     12.58 o
   4   3  16        1.95       11.32     15.73 o
  -9   4  16        7.78        0.91     10.39 o
  -8   4  16       36.62       31.88     29.88 o
  -7   4  16        0.49       -8.67     10.45 o
  -6   4  16        0.04       -3.77     10.23 o
  -5   4  16        0.06       -0.20     12.58 o
  -4   4  16        6.35       19.32     11.09 o
  -3   4  16       28.74       28.12     11.34 o
  -2   4  16       57.80       71.64     13.07 o
  -1   4  16        1.16        0.94     10.23 o
   0   4  16       35.03       40.26     16.36 o
   1   4  16        0.62        2.52     14.47 o
   2   4  16        9.15        1.26     13.84 o
   3   4  16        4.63        7.55     15.73 o
   4   4  16        6.65       34.60     17.61 o
  -8   5  16        0.40        9.52     11.34 o
  -7   5  16       26.81       46.09     12.88 o
  -6   5  16       24.31       41.64     13.12 o
  -5   5  16        0.10        9.75     10.65 o
  -4   5  16        2.54       24.27     17.93 o
  -3   5  16        6.99       10.06     10.68 o
  -2   5  16       35.49       13.84     13.21 o
  -1   5  16       27.45       47.18     17.61 o
   0   5  16        0.00       10.06     14.47 o
   1   5  16       54.28       41.52     18.87 o
   2   5  16       19.39       15.10     16.36 o
   3   5  16        1.00      -13.21     13.21 o
  -8   6  16       28.70       36.99     16.98 o
  -7   6  16        5.22       -1.58     10.45 o
  -6   6  16        3.27       -8.18     13.84 o
  -5   6  16        3.64        6.92     14.47 o
  -4   6  16        2.09       10.69     14.47 o
  -3   6  16       25.22       27.05     15.73 o
  -2   6  16       35.28       25.16     15.73 o
  -1   6  16        0.11       -7.55     13.21 o
   0   6  16        0.44        8.18     14.47 o
   1   6  16        0.38      -10.69     10.69 o
   2   6  16        1.56       -1.73     10.39 o
   3   6  16        4.36       33.15     12.67 o
  -7   7  16        2.17        4.40     15.10 o
  -6   7  16        2.34       16.98     15.73 o
  -5   7  16       11.71       43.40     16.98 o
  -4   7  16       18.73       11.95     14.47 o
  -3   7  16       26.44       27.05     15.73 o
  -2   7  16        1.49       -5.03     14.47 o
  -1   7  16        4.52       -9.11      9.11 o
   0   7  16        0.23       -8.86      9.66 o
   1   7  16        1.04       -1.57     10.23 o
   2   7  16        4.53       -9.48      9.94 o
  -6   8  16        2.00        5.66     15.73 o
  -5   8  16       34.23       52.84     18.24 o
  -4   8  16       44.28       42.77     16.98 o
  -3   8  16       21.69       17.61     14.47 o
  -2   8  16       12.36        6.44     10.45 o
  -1   8  16        4.58        2.94      9.94 o
   0   8  16        5.22        3.46     10.23 o
   1   8  16        2.41        7.86     11.12 o
   2   8  16       10.07       27.68     17.61 o
  -5   9  16       21.44       17.61     16.36 o
  -4   9  16        0.71       -1.26     13.84 o
  -3   9  16       29.04       42.77     12.45 o
  -2   9  16       41.06       36.56     12.18 o
  -1   9  16        0.74        0.11     10.45 o
   0   9  16        3.64        3.46     10.65 o
  -2  10  16        3.17       17.61     16.36 o
  -6   1  17        1.34       -5.81     10.45 o
  -5   1  17       37.41       34.55     18.87 o
  -4   1  17        6.79       24.25     20.44 o
  -3   1  17        4.23       -3.89      9.66 o
  -2   1  17        0.14       11.25     11.34 o
  -1   1  17        6.36        7.01     10.84 o
   0   1  17       21.85       30.05     12.27 o
   1   1  17        1.60       15.10     11.56 o
  -6   2  17       48.28       81.10     15.10 o
  -5   2  17        1.14       -9.49      9.49 o
  -4   2  17        6.93        1.26     10.45 o
  -3   2  17        6.17        1.85     17.93 o
  -2   2  17       15.82       12.88     20.76 o
  -1   2  17        3.32        6.58     10.65 o
   0   2  17        0.03        8.40     16.36 o
   1   2  17        0.05        1.89     15.10 o
  -6   3  17       24.93        9.80     10.89 o
  -5   3  17        0.60       -3.11     22.96 o
  -4   3  17        3.94        3.99     10.89 o
  -3   3  17        0.77        2.23     10.65 o
  -2   3  17        0.10       10.64     11.09 o
  -1   3  17        1.20       -6.29     13.21 o
   0   3  17        4.14       18.24     16.36 o
   1   3  17       20.69       41.52     18.24 o
  -5   4  17       32.28       54.89     14.15 o
  -4   4  17        3.74       21.39     12.45 o
  -3   4  17       19.76       23.27     15.73 o
  -2   4  17       28.82       67.94     20.13 o
  -1   4  17        6.16        1.89     13.84 o
   0   4  17        1.55       13.84     16.98 o
  -4   5  17        0.57      -13.21     13.21 o
  -3   5  17        1.45        2.52     15.10 o
  -2   5  17        0.00        2.52     13.84 o
  -1   5  17        0.64      -13.84     13.84 o
 
